# Supplementary material for: Toward an Understanding of the Molecular Mechanisms of Barnacle Larval Settlement: A Comparative Transcriptomic Approach
Source: PLoS One. 2011 Jul 29;6(7):e22913. doi: 10.1371/journal.pone.0022913 (PMC3146488; doi:10.1371/journal.pone.0022913)
Supplement: Table S1 — Important genes/pathways identified from transcriptome profiling. (XLS) [file pone.0022913.s002.xls]

## Sheet: barnacle different genes
Table S1.	important genes/pathways identified from transcriptome profiling
GeneNames	Larvae reads number	Adult reads number	Signature(p-value < 0.001)	annotation
isotig00013	636	0	TRUE	CPR111; cuticular protein 111, RR-26 family
isotig00010	637	0	TRUE	CPR111; cuticular protein 111, RR-23 family
isotig00017	698	0	TRUE	CPR111; cuticular protein 111, RR-30 family
isotig00918	1379	0	TRUE	hypothetical protein
isotig00919	1352	0	TRUE	hypothetical protein
isotig00921	1306	0	TRUE	hypothetical protein
isotig00920	1358	0	TRUE	hypothetical protein
isotig01761	1540	0	TRUE	conserved hypothetical protein
isotig01767	1541	0	TRUE	conserved hypothetical protein
isotig01764	1540	0	TRUE	conserved hypothetical protein
isotig00001	722	0	TRUE	CPR111; cuticular protein 111, RR-14 family
isotig00003	643	0	TRUE	CPR111; cuticular protein 111, RR-16 family
isotig00006	716	0	TRUE	CPR111; cuticular protein 111, RR-19 family
isotig00007	642	0	TRUE	CPR111; cuticular protein 111, RR-20 family
isotig00009	704	0	TRUE	CPR111; cuticular protein 111, RR-22 family
isotig00772	1254	2	TRUE	cuticular protein
isotig00771	1257	2	TRUE	conserved hypothetical protein
isotig03596	706	3	TRUE	conserved hypothetical protein
isotig06664	1201	63	TRUE	Vg; vitellogenin
isotig06665	1221	63	TRUE	Vg; vitellogenin
isotig06662	1201	63	TRUE	Vg; vitellogenin
isotig06663	1221	63	TRUE	Vg; vitellogenin
isotig06660	1210	63	TRUE	Vg; vitellogenin
isotig06661	1210	63	TRUE	Vg; vitellogenin
isotig01377	0	2227	TRUE	fructose-bisphosphate aldolase, class I
isotig01384	0	2227	TRUE	fructose-bisphosphate aldolase, class I
isotig01376	0	2306	TRUE	fructose-bisphosphate aldolase, class I
isotig01381	0	2306	TRUE	fructose-bisphosphate aldolase, class I
isotig06318	0	2307	TRUE	hypothetical protein
isotig06323	0	2307	TRUE	hypothetical protein
isotig06321	0	2307	TRUE	hypothetical protein
isotig06326	0	2307	TRUE	hypothetical protein
isotig01382	0	2332	TRUE	fructose-bisphosphate aldolase, class I
isotig01386	0	2332	TRUE	fructose-bisphosphate aldolase, class I
isotig06317	0	2426	TRUE	hypothetical protein
isotig06328	0	2426	TRUE	hypothetical protein
isotig06320	0	2426	TRUE	hypothetical protein
isotig06324	0	2426	TRUE	hypothetical protein
isotig01379	0	2708	TRUE	fructose-bisphosphate aldolase, class I
isotig01383	0	2708	TRUE	fructose-bisphosphate aldolase, class I
isotig00419	0	4452	TRUE	hypothetical protein
isotig00418	0	5599	TRUE	hypothetical protein
isotig03595	613	3	TRUE	conserved hypothetical protein
isotig01380	0	1930	TRUE	fructose-bisphosphate aldolase, class I
isotig01385	0	1930	TRUE	fructose-bisphosphate aldolase, class I
isotig03597	590	3	TRUE	conserved hypothetical protein
isotig03598	584	3	TRUE	conserved hypothetical protein
isotig00424	554	0	TRUE	cuticular protein
isotig00425	554	0	TRUE	cuticular protein
isotig00420	554	0	TRUE	cuticular protein
isotig00421	554	0	TRUE	cuticular protein
isotig01375	0	1825	TRUE	fructose-bisphosphate aldolase, class I
isotig01378	0	1825	TRUE	fructose-bisphosphate aldolase, class I
isotig00429	553	0	TRUE	cuticular protein
isotig00426	553	0	TRUE	cuticular protein
isotig00430	551	0	TRUE	cuticular protein
isotig00434	551	0	TRUE	cuticular protein
isotig00422	548	0	TRUE	cuticular protein
isotig00423	548	0	TRUE	cuticular protein
isotig00428	547	0	TRUE	cuticular protein
isotig00432	545	0	TRUE	cuticular protein
isotig05346	0	1740	TRUE	hypothetical protein
isotig05348	0	1740	TRUE	hypothetical protein
isotig00427	516	0	TRUE	cuticular protein
isotig00433	516	0	TRUE	cuticular protein
isotig00439	511	0	TRUE	cuticular protein
isotig00435	511	0	TRUE	cuticular protein
isotig00437	511	0	TRUE	cuticular protein
isotig00436	511	0	TRUE	cuticular protein
isotig00431	510	0	TRUE	cuticular protein
isotig15534	1205	482	TRUE	elongation factor EF-2
isotig00440	505	0	TRUE	cuticular protein
isotig00438	505	0	TRUE	cuticular protein
isotig06319	0	1662	TRUE	hypothetical protein
isotig06322	0	1662	TRUE	hypothetical protein
isotig06327	0	1662	TRUE	hypothetical protein
isotig06325	0	1662	TRUE	hypothetical protein
isotig00443	489	0	TRUE	cuticular protein
isotig00444	489	0	TRUE	cuticular protein
isotig00018	485	0	TRUE	CPR111; cuticular protein 111, RR-31 family
isotig00447	483	0	TRUE	cuticular protein
isotig02335	491	2	TRUE	hypothetical protein
isotig02336	491	2	TRUE	hypothetical protein
isotig00002	460	0	TRUE	CPR111; cuticular protein 111, RR-15 family
isotig02223	0	1497	TRUE	DnaJ homolog subfamily C member 9
isotig02224	0	1496	TRUE	DnaJ homolog subfamily C member 9
contig26290	453	0	TRUE	hypothetical protein
isotig00012	442	0	TRUE	CPR111; cuticular protein 111, RR-25 family
isotig02222	4	1513	TRUE	Der1-like domain family, member 2
isotig02221	4	1510	TRUE	Der1-like domain family, member 2
isotig05440	0	1415	TRUE	hypothetical protein
isotig05438	0	1415	TRUE	hypothetical protein
isotig05439	0	1415	TRUE	hypothetical protein
isotig05437	0	1415	TRUE	hypothetical protein
isotig05252	0	1391	TRUE	hypothetical protein
isotig05250	0	1391	TRUE	hypothetical protein
isotig05248	0	1391	TRUE	hypothetical protein
isotig02339	423	2	TRUE	hypothetical protein
isotig00021	407	0	TRUE	CPR111; cuticular protein 111, RR-34 family
isotig00004	381	0	TRUE	CPR111; cuticular protein 111, RR-17 family
isotig00008	380	0	TRUE	CPR111; cuticular protein 111, RR-21 family
isotig02229	369	0	TRUE	conserved hypothetical protein
isotig05347	0	1217	TRUE	hypothetical protein
isotig05349	0	1217	TRUE	hypothetical protein
isotig06311	375	2	TRUE	hypothetical protein
isotig00019	380	4	TRUE	CPR111; cuticular protein 111, RR-32 family
contig26641	1588	1185	TRUE	elongation factor EF-1 alpha subunit
isotig02231	362	0	TRUE	conserved hypothetical protein
isotig02230	361	0	TRUE	conserved hypothetical protein
isotig03968	0	1181	TRUE	hypothetical protein
isotig03969	0	1181	TRUE	hypothetical protein
isotig03970	0	1179	TRUE	hypothetical protein
isotig03967	0	1179	TRUE	hypothetical protein
isotig01806	0	1172	TRUE	structural polyprotein
isotig06312	360	1	TRUE	hypothetical protein
isotig01834	0	1169	TRUE	structural polyprotein
isotig01809	0	1170	TRUE	replicase polyprotein
isotig00005	354	0	TRUE	CPR111; cuticular protein 111, RR-18 family
isotig01826	0	1167	TRUE	replicase polyprotein
isotig03974	0	1165	TRUE	hypothetical protein
isotig03972	0	1165	TRUE	hypothetical protein
isotig01842	0	1158	TRUE	structural polyprotein
isotig01821	0	1156	TRUE	replicase polyprotein
isotig00020	350	0	TRUE	CPR111; cuticular protein 111, RR-33 family
isotig01814	0	1154	TRUE	structural polyprotein
isotig01837	0	1152	TRUE	replicase polyprotein
isotig01854	0	1151	TRUE	structural polyprotein
isotig01818	0	1150	TRUE	structural polyprotein
isotig01829	0	1148	TRUE	replicase polyprotein
isotig01869	0	1149	TRUE	replicase polyprotein
isotig01858	0	1147	TRUE	structural polyprotein
isotig01865	0	1145	TRUE	replicase polyprotein
isotig01862	0	1140	TRUE	structural polyprotein
isotig01845	0	1138	TRUE	replicase polyprotein
isotig01873	0	1136	TRUE	structural polyprotein
isotig01849	0	1134	TRUE	replicase polyprotein
isotig01804	0	1124	TRUE	structural polyprotein
isotig01811	0	1122	TRUE	replicase polyprotein
isotig02233	340	0	TRUE	conserved hypothetical protein
isotig01832	0	1121	TRUE	structural polyprotein
isotig01824	0	1119	TRUE	replicase polyprotein
isotig01840	0	1110	TRUE	structural polyprotein
isotig00016	336	0	TRUE	CPR111; cuticular protein 111, RR-29 family
isotig01823	0	1108	TRUE	replicase polyprotein
isotig01812	0	1106	TRUE	structural polyprotein
isotig01839	0	1104	TRUE	replicase polyprotein
isotig01816	0	1102	TRUE	structural polyprotein
isotig01852	0	1103	TRUE	structural polyprotein
isotig01871	0	1101	TRUE	replicase polyprotein
isotig01856	0	1099	TRUE	structural polyprotein
isotig01831	0	1100	TRUE	replicase polyprotein
isotig16806	385	17	TRUE	hypothetical protein
isotig01807	0	1098	TRUE	structural polyprotein
isotig01867	0	1097	TRUE	replicase polyprotein
isotig01835	0	1095	TRUE	structural polyprotein
isotig01808	0	1096	TRUE	replicase polyprotein
isotig05247	0	1094	TRUE	hypothetical protein
isotig05251	0	1094	TRUE	hypothetical protein
isotig05249	0	1094	TRUE	hypothetical protein
isotig01860	0	1092	TRUE	structural polyprotein
isotig01827	0	1093	TRUE	replicase polyprotein
isotig01847	0	1090	TRUE	replicase polyprotein
isotig01875	0	1088	TRUE	structural polyprotein
isotig00026	330	0	TRUE	CPR111; cuticular protein 111, RR-37 family
isotig01851	0	1086	TRUE	replicase polyprotein
isotig01843	0	1084	TRUE	structural polyprotein
isotig01820	0	1082	TRUE	replicase polyprotein
isotig01815	0	1080	TRUE	structural polyprotein
isotig06310	336	2	TRUE	hypothetical protein
isotig01836	0	1078	TRUE	replicase polyprotein
isotig01855	0	1077	TRUE	structural polyprotein
isotig01819	0	1076	TRUE	structural polyprotein
isotig01828	0	1074	TRUE	replicase polyprotein
isotig01868	0	1075	TRUE	replicase polyprotein
isotig01859	0	1073	TRUE	structural polyprotein
isotig01864	0	1071	TRUE	replicase polyprotein
isotig01863	0	1066	TRUE	structural polyprotein
isotig01844	0	1064	TRUE	replicase polyprotein
isotig01872	0	1062	TRUE	structural polyprotein
isotig05351	0	1060	TRUE	hypothetical protein
isotig05350	0	1060	TRUE	hypothetical protein
isotig01848	0	1060	TRUE	replicase polyprotein
isotig01805	0	1050	TRUE	structural polyprotein
isotig01810	0	1048	TRUE	replicase polyprotein
isotig01833	0	1047	TRUE	structural polyprotein
isotig01825	0	1045	TRUE	replicase polyprotein
isotig01331	447	58	TRUE	conserved hypothetical protein
isotig01335	445	58	TRUE	conserved hypothetical protein
isotig01841	0	1036	TRUE	structural polyprotein
isotig01822	0	1034	TRUE	replicase polyprotein
isotig01813	0	1032	TRUE	structural polyprotein
isotig01339	442	57	TRUE	conserved hypothetical protein
isotig01323	443	58	TRUE	conserved hypothetical protein
isotig01838	0	1030	TRUE	replicase polyprotein
isotig01817	0	1028	TRUE	structural polyprotein
isotig01853	0	1029	TRUE	structural polyprotein
isotig01870	0	1027	TRUE	replicase polyprotein
isotig01337	440	57	TRUE	conserved hypothetical protein
isotig01857	0	1025	TRUE	structural polyprotein
isotig01830	0	1026	TRUE	replicase polyprotein
isotig01866	0	1023	TRUE	replicase polyprotein
isotig01328	438	57	TRUE	conserved hypothetical protein
isotig01861	0	1018	TRUE	structural polyprotein
isotig01846	0	1016	TRUE	replicase polyprotein
isotig01334	443	61	TRUE	conserved hypothetical protein
isotig01874	0	1014	TRUE	structural polyprotein
isotig01850	0	1012	TRUE	replicase polyprotein
isotig01333	441	61	TRUE	conserved hypothetical protein
isotig01338	438	60	TRUE	conserved hypothetical protein
isotig01322	439	61	TRUE	conserved hypothetical protein
isotig01336	436	60	TRUE	conserved hypothetical protein
isotig01330	434	60	TRUE	conserved hypothetical protein
isotig03971	1	962	TRUE	hypothetical protein
isotig03973	1	962	TRUE	hypothetical protein
isotig04079	381	43	TRUE	hypothetical protein
isotig00011	275	0	TRUE	CPR111; cuticular protein 111, RR-24 family
isotig00014	274	0	TRUE	CPR111; cuticular protein 111, RR-27 family
isotig04080	380	46	TRUE	hypothetical protein
isotig01318	397	57	TRUE	conserved hypothetical protein
isotig08061	291	5	TRUE	hypothetical protein
isotig08062	287	4	TRUE	hypothetical protein
isotig03634	0	895	TRUE	hypothetical protein
isotig03635	0	895	TRUE	hypothetical protein
isotig01320	395	57	TRUE	conserved hypothetical protein
isotig08060	289	5	TRUE	hypothetical protein
isotig01324	392	56	TRUE	conserved hypothetical protein
isotig01315	393	57	TRUE	conserved hypothetical protein
isotig01326	390	56	TRUE	conserved hypothetical protein
isotig01316	388	56	TRUE	conserved hypothetical protein
isotig04081	358	39	TRUE	hypothetical protein
isotig01319	393	60	TRUE	conserved hypothetical protein
isotig01321	391	60	TRUE	conserved hypothetical protein
isotig01325	388	59	TRUE	conserved hypothetical protein
isotig01314	389	60	TRUE	conserved hypothetical protein
isotig01327	386	59	TRUE	conserved hypothetical protein
isotig00634	380	56	TRUE	myosin heavy chain
isotig01317	384	59	TRUE	conserved hypothetical protein
isotig01341	371	53	TRUE	conserved hypothetical protein
isotig01344	369	53	TRUE	conserved hypothetical protein
isotig01351	366	52	TRUE	conserved hypothetical protein
isotig01329	367	53	TRUE	conserved hypothetical protein
isotig01356	351	44	TRUE	conserved hypothetical protein
isotig01352	364	52	TRUE	conserved hypothetical protein
isotig04082	342	39	TRUE	hypothetical protein
isotig00546	20	1026	TRUE	lysozyme, putative
isotig01354	349	44	TRUE	conserved hypothetical protein
isotig01345	362	52	TRUE	conserved hypothetical protein
isotig01360	346	43	TRUE	conserved hypothetical protein
isotig01343	367	56	TRUE	conserved hypothetical protein
isotig01350	347	44	TRUE	conserved hypothetical protein
isotig01362	344	43	TRUE	conserved hypothetical protein
isotig01340	365	56	TRUE	conserved hypothetical protein
isotig06252	250	1	TRUE	mannose receptor, C type
isotig06250	250	1	TRUE	mannose receptor, C type
isotig01346	362	55	TRUE	conserved hypothetical protein
isotig01353	342	43	TRUE	conserved hypothetical protein
isotig01332	363	56	TRUE	conserved hypothetical protein
isotig01348	360	55	TRUE	conserved hypothetical protein
isotig00635	358	54	TRUE	myosin heavy chain
isotig01342	358	55	TRUE	conserved hypothetical protein
isotig00542	18	978	TRUE	lysozyme, putative
isotig15462	240	0	TRUE	conserved hypothetical protein
isotig00612	419	104	TRUE	myosin heavy chain
isotig00603	407	96	TRUE	fast myosin heavy chain
isotig00598	407	98	TRUE	fast myosin heavy chain
isotig13232	0	760	TRUE	hypothetical protein
isotig00614	416	106	TRUE	myosin heavy chain
isotig00594	421	110	TRUE	fast myosin heavy chain
isotig06190	0	758	TRUE	glyceraldehyde 3-phosphate dehydrogenase
isotig00596	421	112	TRUE	fast myosin heavy chain
isotig00613	417	109	TRUE	myosin heavy chain
isotig00604	405	101	TRUE	fast myosin heavy chain
isotig05538	323	45	TRUE	hypothetical protein
isotig02119	224	0	TRUE	hypothetical protein
isotig00599	405	103	TRUE	fast myosin heavy chain
isotig00544	13	878	TRUE	hypothetical protein
isotig06251	228	1	TRUE	mannose receptor, C type
isotig06249	228	1	TRUE	mannose receptor, C type
isotig00597	419	115	TRUE	fast myosin heavy chain
isotig00615	414	111	TRUE	myosin heavy chain
isotig02115	223	0	TRUE	hypothetical protein
isotig00543	13	875	TRUE	hypothetical protein
isotig00548	13	871	TRUE	hypothetical protein
isotig00595	419	117	TRUE	fast myosin heavy chain
isotig00547	13	868	TRUE	hypothetical protein
isotig02124	220	0	TRUE	hypothetical protein
isotig02117	219	0	TRUE	hypothetical protein
isotig02139	219	0	TRUE	hypothetical protein
isotig02123	218	0	TRUE	hypothetical protein
isotig02134	218	0	TRUE	hypothetical protein
isotig02118	217	0	TRUE	hypothetical protein
isotig02138	215	0	TRUE	hypothetical protein
isotig02128	214	0	TRUE	hypothetical protein
isotig02148	213	0	TRUE	hypothetical protein
isotig02121	212	0	TRUE	hypothetical protein
isotig02120	212	0	TRUE	hypothetical protein
isotig02130	212	0	TRUE	hypothetical protein
isotig10292	226	4	TRUE	rhodopsin
isotig04054	216	2	TRUE	conserved hypothetical protein
isotig02125	208	0	TRUE	hypothetical protein
isotig02126	208	0	TRUE	hypothetical protein
isotig06253	212	1	TRUE	mannose receptor, C type
isotig06254	212	1	TRUE	mannose receptor, C type
isotig00545	13	819	TRUE	hypothetical protein
isotig02141	207	0	TRUE	hypothetical protein
isotig02140	207	0	TRUE	hypothetical protein
isotig02132	206	0	TRUE	hypothetical protein
isotig02133	206	0	TRUE	hypothetical protein
isotig00549	13	812	TRUE	hypothetical protein
isotig02114	203	0	TRUE	hypothetical protein
isotig02136	203	0	TRUE	hypothetical protein
isotig02135	203	0	TRUE	hypothetical protein
isotig03243	16	828	TRUE	cathepsin D
isotig02147	201	0	TRUE	hypothetical protein
isotig02146	201	0	TRUE	hypothetical protein
isotig03246	17	832	TRUE	cathepsin D
isotig03244	16	823	TRUE	cathepsin D
isotig01358	308	53	TRUE	conserved hypothetical protein
isotig00550	13	795	TRUE	hypothetical protein
isotig02116	199	0	TRUE	hypothetical protein
isotig03250	17	824	TRUE	cathepsin D
isotig03245	17	824	TRUE	cathepsin D
isotig01711	203	1	TRUE	hypothetical protein
isotig07946	231	11	TRUE	conserved hypothetical protein
isotig02122	198	0	TRUE	hypothetical protein
isotig07947	230	11	TRUE	cubilin
isotig08565	3	691	TRUE	coro2a; coronin, actin binding protein, 2A
isotig01365	303	52	TRUE	conserved hypothetical protein
isotig02129	197	0	TRUE	hypothetical protein
isotig00015	197	0	TRUE	CPR111; cuticular protein 111, RR-28 family
isotig11350	480	201	TRUE	innexin
isotig00441	196	0	TRUE	cuticular protein
isotig00442	196	0	TRUE	cuticular protein
isotig00445	196	0	TRUE	cuticular protein
isotig00446	196	0	TRUE	cuticular protein
isotig00448	195	0	TRUE	cuticular protein
isotig00449	195	0	TRUE	cuticular protein
isotig02127	194	0	TRUE	hypothetical protein
isotig00451	193	0	TRUE	cuticular protein
isotig00454	193	0	TRUE	cuticular protein
isotig01710	197	1	TRUE	hypothetical protein
isotig01355	304	56	TRUE	conserved hypothetical protein
isotig07422	0	635	TRUE	CRISP3: cysteine-rich secretory protein, putative
isotig02131	192	0	TRUE	hypothetical protein
isotig01361	299	55	TRUE	conserved hypothetical protein
isotig01946	188	0	TRUE	hypothetical protein
isotig01714	192	1	TRUE	hypothetical protein
isotig10291	201	4	TRUE	rhodopsin
isotig01709	190	1	TRUE	hypothetical protein
isotig09620	324	77	TRUE	hypothetical protein
isotig01706	187	1	TRUE	hypothetical protein
isotig08870	189	2	TRUE	conserved hypothetical protein
isotig00399	0	599	TRUE	hypothetical protein
isotig01947	181	0	TRUE	hypothetical protein
isotig00400	0	596	TRUE	hypothetical protein
isotig04053	188	2	TRUE	conserved hypothetical protein
isotig06349	249	30	TRUE	conserved hypothetical protein
isotig11399	0	594	TRUE	pyruvate kinase
isotig01708	184	1	TRUE	hypothetical protein
isotig03237	16	747	TRUE	Niemann-Pick C2 protein
isotig03240	16	748	TRUE	Niemann-Pick C2 protein
isotig03238	17	752	TRUE	Niemann-Pick C2 protein
isotig03242	16	743	TRUE	Niemann-Pick C2 protein
isotig04330	182	1	TRUE	beta-hexosaminidase
isotig03236	17	751	TRUE	Niemann-Pick C2 protein
isotig03235	16	742	TRUE	Niemann-Pick C2 protein
isotig01707	181	1	TRUE	hypothetical protein
isotig03232	17	747	TRUE	Niemann-Pick C2 protein
isotig01743	180	1	TRUE	hypothetical protein
isotig03248	17	743	TRUE	Niemann-Pick C2 protein
isotig03234	17	743	TRUE	Niemann-Pick C2 protein
isotig03249	17	744	TRUE	Niemann-Pick C2 protein
isotig03239	17	744	TRUE	Niemann-Pick C2 protein
isotig03226	18	751	TRUE	Niemann-Pick C2 protein
isotig03231	17	742	TRUE	Niemann-Pick C2 protein
isotig01713	179	1	TRUE	hypothetical protein
isotig03228	18	743	TRUE	Niemann-Pick C2 protein
isotig03241	18	743	TRUE	Niemann-Pick C2 protein
isotig01716	177	1	TRUE	hypothetical protein
isotig19064	0	571	TRUE	phosphoglycerate kinase
isotig00401	0	568	TRUE	hypothetical protein
isotig01712	176	1	TRUE	hypothetical protein
isotig04329	176	1	TRUE	beta-hexosaminidase
isotig00402	0	565	TRUE	hypothetical protein
isotig09078	171	0	TRUE	hypothetical protein
isotig04752	588	363	TRUE	tubulin beta
isotig16018	181	3	TRUE	hypothetical protein
isotig01951	170	0	TRUE	hypothetical protein
isotig01744	174	1	TRUE	hypothetical protein
isotig06350	237	30	TRUE	conserved hypothetical protein
isotig04332	173	1	TRUE	beta-hexosaminidase
isotig04898	1	572	TRUE	hypothetical protein
isotig04055	172	1	TRUE	conserved hypothetical protein
isotig04770	582	362	TRUE	tubulin beta
isotig01945	167	0	TRUE	hypothetical protein
isotig09077	167	0	TRUE	hypothetical protein
isotig01715	171	1	TRUE	hypothetical protein
isotig04899	1	564	TRUE	hypothetical protein
isotig00404	0	543	TRUE	hypothetical protein
isotig00405	0	540	TRUE	hypothetical protein
isotig04331	167	1	TRUE	beta-hexosaminidase
isotig01754	167	1	TRUE	conserved hypothetical protein
isotig08869	170	2	TRUE	conserved hypothetical protein
isotig11451	264	53	TRUE	conserved hypothetical protein
isotig01718	166	1	TRUE	hypothetical protein
contig23010	162	0	TRUE	hypothetical protein
isotig04901	1	543	TRUE	hypothetical protein
isotig04162	123	1264	TRUE	conserved hypothetical protein
isotig01948	160	0	TRUE	hypothetical protein
contig15284	181	7	TRUE	hypothetical protein
isotig03229	27	755	TRUE	B-cell receptor-associated protein, putative
isotig02441	763	610	TRUE	large subunit ribosomal protein L4e
isotig04900	1	540	TRUE	hypothetical protein
isotig04161	126	1270	TRUE	conserved hypothetical protein
isotig03227	28	759	TRUE	B-cell receptor-associated protein, putative
isotig01347	258	52	TRUE	conserved hypothetical protein
isotig00403	0	524	TRUE	hypothetical protein
isotig00453	158	0	TRUE	cuticular protein
isotig00450	158	0	TRUE	cuticular protein
isotig03233	27	750	TRUE	B-cell receptor-associated protein, putative
isotig09619	289	76	TRUE	hypothetical protein
isotig02205	336	116	TRUE	actin
isotig00406	0	521	TRUE	hypothetical protein
isotig01750	161	1	TRUE	hypothetical protein
isotig04756	563	361	TRUE	tubulin beta
isotig03247	28	751	TRUE	B-cell receptor-associated protein, putative
isotig03230	28	751	TRUE	B-cell receptor-associated protein, putative
isotig01511	0	515	TRUE	hypothetical protein
isotig01359	253	51	TRUE	conserved hypothetical protein
isotig00407	0	512	TRUE	hypothetical protein
isotig01748	159	1	TRUE	conserved hypothetical protein
isotig01746	159	1	TRUE	hypothetical protein
isotig02498	155	0	TRUE	conserved hypothetical protein
isotig00409	0	509	TRUE	hypothetical protein
isotig04333	158	1	TRUE	beta-hexosaminidase
isotig01758	158	1	TRUE	conserved hypothetical protein
isotig04764	558	360	TRUE	tubulin beta
isotig04777	557	360	TRUE	tubulin beta
isotig02203	332	118	TRUE	actin
isotig00452	153	0	TRUE	cuticular protein
isotig00457	153	0	TRUE	cuticular protein
isotig00456	153	0	TRUE	cuticular protein
isotig00455	153	0	TRUE	cuticular protein
isotig01512	0	505	TRUE	hypothetical protein
isotig02201	336	122	TRUE	actin
isotig02497	152	0	TRUE	conserved hypothetical protein
isotig01349	254	55	TRUE	conserved hypothetical protein
isotig04769	552	359	TRUE	tubulin beta
isotig01749	155	1	TRUE	conserved hypothetical protein
isotig01506	0	498	TRUE	hypothetical protein
isotig04988	1022	1007	TRUE	large subunit ribosomal protein L13e
isotig06657	78	1006	TRUE	myosin light chain
isotig01720	153	1	TRUE	hypothetical protein
isotig01745	153	1	TRUE	hypothetical protein
isotig01952	149	0	TRUE	hypothetical protein
isotig01357	249	54	TRUE	conserved hypothetical protein
isotig02204	332	124	TRUE	actin
isotig02211	320	113	TRUE	actin
isotig02499	148	0	TRUE	conserved hypothetical protein
isotig01507	0	488	TRUE	hypothetical protein
isotig00410	0	489	TRUE	hypothetical protein
isotig04897	1	500	TRUE	hypothetical protein
isotig00412	0	486	TRUE	hypothetical protein
isotig01747	147	0	TRUE	conserved hypothetical protein
isotig01514	0	483	TRUE	hypothetical protein
isotig08551	546	362	TRUE	Atp5a1; ATP synthase, H+ transporting, mitochondrial F1 complex, alpha subunit
isotig06255	150	1	TRUE	mannose receptor, C type
isotig13228	0	481	TRUE	hypothetical protein
isotig01517	0	481	TRUE	hypothetical protein
contig25712	8	565	TRUE	hypothetical protein
isotig04335	149	1	TRUE	beta-hexosaminidase
isotig00025	145	0	TRUE	CPR111; cuticular protein 111, RR-36 family
isotig08566	0	477	TRUE	conserved hypothetical protein
isotig08053	1075	1111	TRUE	large subunit ribosomal protein L17e
isotig00786	160	5	TRUE	hypothetical protein
isotig01722	148	1	TRUE	hypothetical protein
isotig01723	148	1	TRUE	hypothetical protein
isotig01759	148	1	TRUE	hypothetical protein
isotig09625	0	476	TRUE	hypothetical protein
isotig02209	316	115	TRUE	actin
isotig02208	320	119	TRUE	actin
isotig06936	159	5	TRUE	hypothetical protein
isotig09626	0	470	TRUE	hypothetical protein
isotig01752	146	1	TRUE	conserved hypothetical protein
isotig01364	232	48	TRUE	hypothetical protein
isotig05535	210	33	TRUE	hypothetical protein
isotig01508	0	466	TRUE	hypothetical protein
isotig02503	141	0	TRUE	conserved hypothetical protein
isotig04763	533	358	TRUE	tubulin beta
isotig02206	311	114	TRUE	actin
isotig06656	74	945	TRUE	myosin light chain
isotig01513	0	464	TRUE	hypothetical protein
isotig06353	204	30	TRUE	conserved hypothetical protein
isotig02504	140	0	TRUE	conserved hypothetical protein
isotig02500	140	0	TRUE	conserved hypothetical protein
isotig00773	165	9	TRUE	agrin
isotig00774	165	9	TRUE	conserved hypothetical protein
isotig04749	534	362	TRUE	tubulin beta
isotig00280	139	0	TRUE	conserved hypothetical protein
isotig00281	139	0	TRUE	conserved hypothetical protein
isotig00286	139	0	TRUE	conserved hypothetical protein
isotig00285	139	0	TRUE	conserved hypothetical protein
contig16494	218	40	TRUE	hypothetical protein
isotig02210	316	121	TRUE	actin
isotig01367	227	47	TRUE	hypothetical protein
isotig04751	522	350	TRUE	tubulin beta
isotig01760	142	1	TRUE	conserved hypothetical protein
isotig02502	138	0	TRUE	conserved hypothetical protein
isotig02501	138	0	TRUE	conserved hypothetical protein
isotig08871	145	2	TRUE	conserved hypothetical protein
isotig04780	527	357	TRUE	tubulin beta
isotig05533	209	35	TRUE	hypothetical protein
isotig05534	209	35	TRUE	hypothetical protein
isotig01615	137	0	TRUE	hypothetical protein
isotig00292	137	0	TRUE	conserved hypothetical protein
isotig00298	137	0	TRUE	conserved hypothetical protein
isotig03523	0	452	TRUE	hypothetical protein
isotig04779	528	361	TRUE	tubulin beta
isotig02202	307	116	TRUE	actin
isotig04334	140	1	TRUE	beta-hexosaminidase
isotig01757	140	1	TRUE	hypothetical protein
isotig00775	161	9	TRUE	agrin
isotig03525	0	448	TRUE	hypothetical protein
isotig00187	502	331	TRUE	heat shock 70kDa protein 1/8
isotig04773	516	349	TRUE	tubulin beta
isotig01368	212	39	TRUE	hypothetical protein
isotig15523	164	11	TRUE	conserved hypothetical protein
isotig01363	228	51	TRUE	hypothetical protein
isotig06935	150	5	TRUE	hypothetical protein
isotig01755	138	1	TRUE	conserved hypothetical protein
isotig06406	216	43	TRUE	conserved hypothetical protein
isotig06405	216	43	TRUE	acheron
isotig01751	137	1	TRUE	conserved hypothetical protein
isotig00784	155	8	TRUE	agrin
isotig00780	155	8	TRUE	conserved hypothetical protein
isotig03526	0	437	TRUE	hypothetical protein
isotig01371	207	38	TRUE	hypothetical protein
isotig02232	132	0	TRUE	conserved hypothetical protein
isotig04056	139	2	TRUE	conserved hypothetical protein
isotig03524	0	436	TRUE	hypothetical protein
isotig06745	525	368	TRUE	myosin 1 light chain
isotig02212	295	111	TRUE	actin
isotig01366	223	50	TRUE	hypothetical protein
isotig01768	135	1	TRUE	conserved hypothetical protein
isotig01510	0	433	TRUE	hypothetical protein
isotig05536	198	33	TRUE	hypothetical protein
isotig01756	134	1	TRUE	conserved hypothetical protein
isotig00287	130	0	TRUE	conserved hypothetical protein
isotig00279	130	0	TRUE	conserved hypothetical protein
isotig01691	137	2	TRUE	hypothetical protein
isotig02216	287	106	TRUE	actin
isotig01685	133	1	TRUE	hypothetical protein
isotig06407	212	44	TRUE	acheron
isotig01762	129	0	TRUE	conserved hypothetical protein
isotig00783	151	8	TRUE	agrin
isotig05537	195	33	TRUE	hypothetical protein
isotig00296	128	0	TRUE	conserved hypothetical protein
isotig01763	128	0	TRUE	conserved hypothetical protein
isotig01509	0	423	TRUE	hypothetical protein
isotig01370	199	36	TRUE	hypothetical protein
isotig00411	0	422	TRUE	hypothetical protein
isotig13637	0	422	TRUE	myosin heavy chain
isotig00189	480	321	TRUE	heat shock 70kDa protein 1/8
isotig00186	483	325	TRUE	heat shock 70kDa protein 1/8
isotig04750	502	349	TRUE	tubulin beta
isotig03127	127	0	TRUE	hypothetical protein
isotig10384	127	0	TRUE	hypothetical protein
isotig02207	291	113	TRUE	actin
isotig04753	509	360	TRUE	tubulin beta
isotig00776	151	9	TRUE	hypothetical protein
isotig02137	126	0	TRUE	hypothetical protein
isotig01753	126	0	TRUE	conserved hypothetical protein
isotig01526	0	416	TRUE	hypothetical protein
isotig01524	0	415	TRUE	hypothetical protein
isotig05100	125	0	TRUE	hypothetical protein
isotig00290	125	0	TRUE	cuticular protein
isotig00299	125	0	TRUE	cuticular protein
isotig04755	497	348	TRUE	tubulin beta
isotig02214	283	108	TRUE	actin
isotig18505	9	503	TRUE	non-structural polyprotein
contig16304	616	505	TRUE	small subunit ribosomal protein S3e
isotig12722	229	61	TRUE	innexin
isotig04776	496	348	TRUE	tubulin beta
isotig06659	68	849	TRUE	myosin light chain
isotig02234	124	0	TRUE	conserved hypothetical protein
isotig04758	504	359	TRUE	tubulin beta
isotig04767	503	359	TRUE	tubulin beta
isotig06746	546	415	TRUE	myosin 1 light chain
isotig05099	123	0	TRUE	hypothetical protein
isotig00301	123	0	TRUE	cuticular protein
isotig04760	492	347	TRUE	tubulin beta
isotig04771	491	347	TRUE	tubulin beta
isotig02142	122	0	TRUE	hypothetical protein
isotig09645	122	0	TRUE	hypothetical protein
isotig03520	0	402	TRUE	hypothetical protein
isotig01516	0	401	TRUE	hypothetical protein
isotig02144	121	0	TRUE	hypothetical protein
isotig04778	498	358	TRUE	tubulin beta
isotig01525	0	399	TRUE	hypothetical protein
isotig01515	0	399	TRUE	hypothetical protein
isotig00288	151	12	TRUE	conserved hypothetical protein
isotig00297	151	12	TRUE	conserved hypothetical protein
isotig02213	283	114	TRUE	actin
isotig03521	0	398	TRUE	hypothetical protein
isotig01518	0	398	TRUE	hypothetical protein
isotig02217	271	103	TRUE	actin
isotig02145	120	0	TRUE	hypothetical protein
isotig01519	0	396	TRUE	hypothetical protein
isotig04772	486	346	TRUE	tubulin beta
isotig00188	461	315	TRUE	heat shock 70kDa protein 1/8
isotig01687	126	2	TRUE	hypothetical protein
isotig05379	119	0	TRUE	hypothetical protein
isotig02794	1	407	TRUE	Fc receptor, IgE, low affinity II
isotig00782	141	8	TRUE	hypothetical protein
contig22590	0	392	TRUE	tubulin alpha
isotig01683	122	1	TRUE	hypothetical protein
isotig00415	0	391	TRUE	hypothetical protein
isotig05378	118	0	TRUE	hypothetical protein
isotig03128	118	0	TRUE	hypothetical protein
isotig01633	133	5	TRUE	hypothetical protein
contig11003	0	389	TRUE	tubulin beta
isotig16215	26	593	TRUE	triosephosphate isomerase (TIM)
isotig00027	117	0	TRUE	CPR111; cuticular protein 111, RR-38 family
isotig02143	117	0	TRUE	hypothetical protein
isotig01520	0	386	TRUE	hypothetical protein
isotig03519	0	386	TRUE	hypothetical protein
isotig03522	0	387	TRUE	hypothetical protein
isotig02795	1	399	TRUE	Fc receptor, IgE, low affinity II
isotig15528	163	21	TRUE	solute carrier family 25 (mitochondrial carrier; adenine nucleotide translocator)
isotig00781	129	4	TRUE	hypothetical protein
isotig02215	279	116	TRUE	actin
isotig09646	116	0	TRUE	hypothetical protein
isotig01631	131	5	TRUE	hypothetical protein
isotig01617	131	5	TRUE	hypothetical protein
isotig02218	267	105	TRUE	actin
isotig02803	1	395	TRUE	Fc receptor, IgE, low affinity II
isotig15778	233	74	TRUE	conserved hypothetical protein
isotig01717	119	1	TRUE	hypothetical protein
isotig08552	471	337	TRUE	Atp5a1; ATP synthase, H+ transporting, mitochondrial F1 complex, alpha subunit
isotig01632	130	5	TRUE	hypothetical protein
isotig02149	115	0	TRUE	hypothetical protein
isotig01769	115	0	TRUE	conserved hypothetical protein
isotig06658	64	788	TRUE	myosin light chain
isotig04754	477	347	TRUE	tubulin beta
isotig01623	129	5	TRUE	hypothetical protein
isotig01694	117	1	TRUE	hypothetical protein
isotig16168	117	1	TRUE	phosrestin-1
isotig01689	120	2	TRUE	hypothetical protein
isotig01688	120	2	TRUE	hypothetical protein
isotig02804	1	387	TRUE	Fc receptor, IgE, low affinity II
isotig04987	721	690	TRUE	large subunit ribosomal protein L13e
isotig01684	116	1	TRUE	hypothetical protein
contig14776	709	674	TRUE	large subunit ribosomal protein L5e
isotig02796	1	384	TRUE	Fc receptor, IgE, low affinity II
isotig04762	472	346	TRUE	tubulin beta
isotig01618	127	5	TRUE	hypothetical protein
isotig01622	127	5	TRUE	hypothetical protein
isotig00293	142	12	TRUE	conserved hypothetical protein
isotig05101	112	0	TRUE	hypothetical protein
isotig18894	0	369	TRUE	hypothetical protein
isotig04765	471	346	TRUE	tubulin beta
isotig04757	479	357	TRUE	tubulin beta
isotig01627	126	5	TRUE	hypothetical protein
isotig01625	126	5	TRUE	hypothetical protein
isotig07597	12	477	TRUE	hypothetical protein
isotig03528	0	366	TRUE	hypothetical protein
isotig01521	0	364	TRUE	hypothetical protein
isotig04759	467	345	TRUE	tubulin beta
isotig02797	1	376	TRUE	Fc receptor, IgE, low affinity II
isotig07598	12	471	TRUE	hypothetical protein
isotig04775	466	345	TRUE	tubulin beta
isotig01522	0	362	TRUE	hypothetical protein
isotig03529	0	362	TRUE	hypothetical protein
isotig01586	1	375	TRUE	hypothetical protein
isotig01580	1	375	TRUE	hypothetical protein
isotig01620	124	5	TRUE	hypothetical protein
isotig01626	124	5	TRUE	hypothetical protein
isotig00268	167	29	TRUE	conserved hypothetical protein
isotig00269	167	29	TRUE	conserved hypothetical protein
isotig02805	1	372	TRUE	Fc receptor, IgE, low affinity II
isotig04766	473	356	TRUE	tubulin beta
isotig00872	66	771	TRUE	hypothetical protein
isotig00875	66	771	TRUE	hypothetical protein
isotig00874	66	771	TRUE	hypothetical protein
isotig01624	123	5	TRUE	hypothetical protein
isotig00871	66	772	TRUE	hypothetical protein
isotig00873	66	772	TRUE	hypothetical protein
isotig03141	108	0	TRUE	hypothetical protein
isotig01765	108	0	TRUE	conserved hypothetical protein
isotig03439	155	22	TRUE	troponin i
isotig00300	137	12	TRUE	cuticular protein
isotig00787	117	3	TRUE	hypothetical protein
isotig01629	122	5	TRUE	hypothetical protein
isotig01576	1	368	TRUE	hypothetical protein
isotig01581	1	368	TRUE	hypothetical protein
isotig03133	107	0	TRUE	hypothetical protein
isotig01766	107	0	TRUE	conserved hypothetical protein
isotig04774	461	344	TRUE	tubulin beta
isotig01584	1	366	TRUE	hypothetical protein
isotig02802	1	364	TRUE	Fc receptor, IgE, low affinity II
isotig03136	106	0	TRUE	hypothetical protein
isotig01432	0	350	TRUE	hypothetical protein
isotig03527	0	350	TRUE	hypothetical protein
isotig03530	0	351	TRUE	hypothetical protein
isotig00022	118	4	TRUE	CPR111; cuticular protein 111, RR-35 family
isotig01630	120	5	TRUE	hypothetical protein
isotig01619	120	5	TRUE	hypothetical protein
isotig15618	140	15	TRUE	large subunit ribosomal protein L23e
isotig05381	105	0	TRUE	hypothetical protein
contig30215	105	0	TRUE	hypothetical protein
isotig03129	105	0	TRUE	hypothetical protein
isotig01582	1	359	TRUE	hypothetical protein
isotig04297	189	49	TRUE	zinc metalloprotease
isotig01628	119	5	TRUE	hypothetical protein
isotig00272	166	32	TRUE	conserved hypothetical protein
isotig00271	166	32	TRUE	conserved hypothetical protein
isotig01574	1	358	TRUE	hypothetical protein
isotig01569	1	358	TRUE	hypothetical protein
isotig04323	118	984	TRUE	conserved hypothetical protein
isotig01640	121	6	TRUE	hypothetical protein
isotig03132	104	0	TRUE	hypothetical protein
isotig05380	104	0	TRUE	hypothetical protein
isotig03437	155	25	TRUE	troponin H
isotig03432	155	25	TRUE	troponin i
isotig00265	165	32	TRUE	conserved hypothetical protein
isotig00266	165	32	TRUE	conserved hypothetical protein
isotig05313	0	342	TRUE	hypothetical protein
isotig01435	0	342	TRUE	hypothetical protein
isotig04300	190	51	TRUE	zinc metalloprotease
isotig15531	110	2	TRUE	BCS-4
isotig05102	103	0	TRUE	hypothetical protein
isotig08238	103	0	TRUE	hypothetical protein
isotig05315	0	340	TRUE	hypothetical protein
isotig05311	0	340	TRUE	hypothetical protein
isotig05314	0	340	TRUE	hypothetical protein
isotig05908	0	340	TRUE	Pupal cuticle protein, putative
contig03226	0	341	TRUE	CyIIb; cytoskeletal actin CyIIb
isotig01434	0	339	TRUE	hypothetical protein
isotig01438	0	339	TRUE	hypothetical protein
isotig01692	106	1	TRUE	hypothetical protein
isotig01719	106	1	TRUE	hypothetical protein
isotig00864	69	760	TRUE	hypothetical protein
isotig00862	69	760	TRUE	hypothetical protein
isotig04057	109	2	TRUE	conserved hypothetical protein
isotig01686	109	2	TRUE	hypothetical protein
isotig05316	0	338	TRUE	hypothetical protein
isotig05312	0	338	TRUE	hypothetical protein
isotig01638	119	6	TRUE	hypothetical protein
isotig01621	119	6	TRUE	hypothetical protein
isotig01571	1	351	TRUE	hypothetical protein
isotig01568	1	351	TRUE	hypothetical protein
isotig11378	102	0	TRUE	conserved hypothetical protein
isotig00869	69	759	TRUE	hypothetical protein
isotig00863	69	759	TRUE	hypothetical protein
isotig00861	69	759	TRUE	hypothetical protein
isotig01440	0	336	TRUE	hypothetical protein
isotig01577	1	349	TRUE	hypothetical protein
isotig21203	1	349	TRUE	hypothetical protein
isotig00264	158	29	TRUE	conserved hypothetical protein
isotig01639	118	6	TRUE	hypothetical protein
isotig05317	0	333	TRUE	hypothetical protein
isotig01523	0	333	TRUE	hypothetical protein
isotig01528	0	334	TRUE	hypothetical protein
isotig10002	147	22	TRUE	hypothetical protein
isotig02620	150	24	TRUE	conserved hypothetical protein
isotig06632	0	332	TRUE	hypothetical protein
isotig01636	117	6	TRUE	hypothetical protein
isotig03433	155	28	TRUE	troponin i
isotig01570	1	342	TRUE	hypothetical protein
isotig04160	80	798	TRUE	pupal cuticle protein 78E, putative
isotig04761	447	344	TRUE	tubulin beta
isotig01721	103	1	TRUE	hypothetical protein
isotig08549	180	47	TRUE	GLP_748_1200_211
isotig04325	145	1071	TRUE	conserved hypothetical protein
contig03334	0	328	TRUE	vitellogenin
isotig06630	0	328	TRUE	hypothetical protein
isotig01587	1	341	TRUE	hypothetical protein
isotig01590	1	341	TRUE	hypothetical protein
isotig02610	158	31	TRUE	conserved hypothetical protein
isotig03438	143	21	TRUE	troponin i
isotig01573	1	338	TRUE	hypothetical protein
isotig01572	1	338	TRUE	hypothetical protein
isotig01634	115	6	TRUE	hypothetical protein
isotig01635	115	6	TRUE	hypothetical protein
isotig04295	186	53	TRUE	zinc metalloprotease
isotig08240	98	0	TRUE	hypothetical protein
isotig04159	83	804	TRUE	pupal cuticle protein 78E, putative
isotig02604	158	32	TRUE	conserved hypothetical protein
isotig07538	104	2	TRUE	conserved hypothetical protein
isotig01637	114	6	TRUE	hypothetical protein
isotig04299	187	55	TRUE	zinc metalloprotease
isotig01770	97	0	TRUE	conserved hypothetical protein
isotig03134	97	0	TRUE	hypothetical protein
isotig02505	97	0	TRUE	Myosin regulatory light chain 2 (MLC-2)
isotig04301	177	47	TRUE	zinc metalloprotease
isotig03436	141	21	TRUE	troponin i
isotig00273	153	29	TRUE	cuticular protein
isotig02624	144	23	TRUE	conserved hypothetical protein
isotig04768	441	343	TRUE	tubulin beta
isotig00270	157	32	TRUE	conserved hypothetical protein
isotig01591	1	332	TRUE	hypothetical protein
isotig03369	0	319	TRUE	hypothetical protein
isotig01695	100	1	TRUE	hypothetical protein
isotig01690	103	2	TRUE	hypothetical protein
isotig02621	145	24	TRUE	hypothetical protein
isotig03373	0	318	TRUE	hypothetical protein
isotig03372	0	318	TRUE	hypothetical protein
isotig03130	96	0	TRUE	hypothetical protein
isotig00267	156	32	TRUE	conserved hypothetical protein
isotig01578	1	329	TRUE	hypothetical protein
isotig04305	178	49	TRUE	zinc metalloprotease
isotig11376	105	3	TRUE	conserved hypothetical protein
isotig01699	102	2	TRUE	hypothetical protein
isotig08104	102	2	TRUE	hypothetical protein
isotig08057	107	4	TRUE	hypothetical protein
isotig11722	148	27	TRUE	acheron
isotig03131	95	0	TRUE	hypothetical protein
isotig04338	0	314	TRUE	Mb; myoglobin
contig15031	814	900	TRUE	solute carrier family 25 (mitochondrial carrier; adenine nucleotide translocator)
isotig02614	152	30	TRUE	conserved hypothetical protein
isotig03440	143	24	TRUE	troponin i
isotig02602	153	31	TRUE	hypothetical protein
isotig01698	98	1	TRUE	conserved hypothetical protein
isotig18125	0	311	TRUE	hypothetical protein
isotig03441	128	15	TRUE	troponin H
isotig04327	105	881	TRUE	conserved hypothetical protein
isotig10001	131	17	TRUE	dumpy CG33196-PB
isotig01473	578	544	TRUE	hypothetical protein
isotig01471	578	544	TRUE	hypothetical protein
isotig02615	152	31	TRUE	conserved hypothetical protein
isotig02603	153	32	TRUE	hypothetical protein
isotig08059	105	4	TRUE	hypothetical protein
isotig10385	93	0	TRUE	hypothetical protein
isotig03431	141	24	TRUE	troponin i
isotig03368	0	307	TRUE	hypothetical protein
isotig04302	174	49	TRUE	zinc metalloprotease
isotig00278	152	32	TRUE	cuticular protein
isotig07539	99	2	TRUE	conserved hypothetical protein
isotig02798	1	318	TRUE	Fc receptor, IgE, low affinity II
isotig02623	139	23	TRUE	hypothetical protein
isotig03371	0	306	TRUE	hypothetical protein
isotig03370	0	306	TRUE	hypothetical protein
isotig04610	28	511	TRUE	hypothetical protein
isotig04605	28	511	TRUE	hypothetical protein
isotig01472	579	550	TRUE	cell adhesion molecule
isotig01470	579	550	TRUE	cell adhesion molecule
isotig08239	92	0	TRUE	conserved hypothetical protein
isotig04340	0	304	TRUE	Mb; myoglobin
isotig03374	0	304	TRUE	hypothetical protein
isotig00277	151	32	TRUE	cuticular protein
isotig03376	0	303	TRUE	hypothetical protein
isotig03375	0	303	TRUE	hypothetical protein
isotig04306	175	51	TRUE	zinc metalloprotease
isotig10890	32	529	TRUE	cohesin loading factor subunit SCC2
isotig00294	91	0	TRUE	hypothetical protein
isotig01602	212	85	TRUE	hypothetical protein
isotig04298	174	51	TRUE	zinc metalloprotease
isotig02618	147	30	TRUE	hypothetical protein
isotig02219	232	105	TRUE	actin
isotig11723	141	26	TRUE	acheron
isotig01601	211	85	TRUE	hypothetical protein
isotig00923	217	91	TRUE	activating transcription factor 4
isotig00941	215	89	TRUE	activating transcription factor 4
isotig02799	1	310	TRUE	Fc receptor, IgE, low affinity II
isotig01529	0	297	TRUE	hypothetical protein
isotig06731	310	193	TRUE	conserved hypothetical protein
isotig03434	128	18	TRUE	troponin H
isotig04303	175	53	TRUE	zinc metalloprotease
isotig01527	0	296	TRUE	hypothetical protein
isotig02616	147	31	TRUE	hypothetical protein
isotig00922	213	88	TRUE	activating transcription factor 4
isotig00940	211	86	TRUE	activating transcription factor 4
isotig01256	0	294	TRUE	hypothetical protein
isotig01252	0	294	TRUE	hypothetical protein
isotig01251	0	295	TRUE	hypothetical protein
isotig03378	0	293	TRUE	NIMA (never in mitosis gene a)-related kinase
isotig16559	4	335	TRUE	dclk2; doublecortin-like kinase 2
isotig01696	92	1	TRUE	hypothetical protein
isotig04344	0	291	TRUE	Mb; myoglobin
isotig04342	0	292	TRUE	Mb; myoglobin
isotig03144	88	0	TRUE	hypothetical protein
isotig15513	88	0	TRUE	cuticle protein, putative
isotig01433	0	290	TRUE	hypothetical protein
isotig00867	50	607	TRUE	hypothetical protein
isotig00865	50	607	TRUE	hypothetical protein
isotig03435	129	20	TRUE	troponin i
isotig03672	602	600	TRUE	small subunit ribosomal protein S7e
isotig00870	50	606	TRUE	hypothetical protein
isotig00868	50	606	TRUE	hypothetical protein
isotig00866	50	606	TRUE	hypothetical protein
isotig02622	133	23	TRUE	conserved hypothetical protein
isotig08241	87	0	TRUE	conserved hypothetical protein
isotig03143	87	0	TRUE	hypothetical protein
isotig01599	1	300	TRUE	hypothetical protein
isotig01594	1	300	TRUE	hypothetical protein
contig22581	435	362	TRUE	small subunit ribosomal protein S6e
isotig01369	149	35	TRUE	endocuticle structural glycoprotein SgAbd-2
isotig02220	228	107	TRUE	actin
isotig04296	171	53	TRUE	zinc metalloprotease
isotig01589	1	297	TRUE	hypothetical protein
isotig01592	1	297	TRUE	hypothetical protein
isotig08353	1	298	TRUE	kinesin family member 3/17
isotig03140	86	0	TRUE	hypothetical protein
isotig01725	86	0	TRUE	hypothetical protein
isotig03138	86	0	TRUE	hypothetical protein
isotig00951	208	88	TRUE	activating transcription factor 4
isotig00938	210	90	TRUE	activating transcription factor 4
isotig05203	210	90	TRUE	conserved hypothetical protein
isotig08355	1	296	TRUE	kinesin family member 3/17
isotig01249	0	283	TRUE	hypothetical protein
isotig02619	141	30	TRUE	conserved hypothetical protein
isotig04304	172	55	TRUE	zinc metalloprotease
isotig00927	218	99	TRUE	activating transcription factor 4
isotig01588	1	294	TRUE	hypothetical protein
isotig02800	1	295	TRUE	Fc receptor, IgE, low affinity II
isotig00934	216	97	TRUE	activating transcription factor 4
isotig01248	0	282	TRUE	hypothetical protein
isotig01437	0	282	TRUE	hypothetical protein
isotig01250	0	282	TRUE	hypothetical protein
isotig08683	0	282	TRUE	hypothetical protein
isotig03139	85	0	TRUE	hypothetical protein
isotig03135	85	0	TRUE	hypothetical protein
isotig01644	101	6	TRUE	hypothetical protein
isotig08357	1	293	TRUE	kinesin family member 3/17
isotig03445	116	14	TRUE	troponin H
isotig03379	0	281	TRUE	NIMA (never in mitosis gene a)-related kinase
isotig00925	220	102	TRUE	activating transcription factor 4
isotig00937	204	86	TRUE	activating transcription factor 4
isotig00960	202	84	TRUE	activating transcription factor 4
isotig00926	214	96	TRUE	activating transcription factor 4
isotig00936	218	100	TRUE	activating transcription factor 4
isotig02617	141	31	TRUE	conserved hypothetical protein
isotig01436	0	279	TRUE	hypothetical protein
isotig01439	0	279	TRUE	hypothetical protein
isotig00935	212	94	TRUE	activating transcription factor 4
isotig05202	206	88	TRUE	conserved hypothetical protein
isotig03137	84	0	TRUE	hypothetical protein
isotig01597	1	291	TRUE	hypothetical protein
isotig03380	0	278	TRUE	NIMA (never in mitosis gene a)-related kinase
isotig01253	0	278	TRUE	hypothetical protein
isotig03377	0	278	TRUE	hypothetical protein
isotig00933	214	97	TRUE	activating transcription factor 4
isotig07151	288	179	TRUE	NADH dehydrogenase subunit 4
isotig00924	216	99	TRUE	activating transcription factor 4
isotig01441	0	276	TRUE	hypothetical protein
isotig08058	95	4	TRUE	hypothetical protein
isotig01442	0	277	TRUE	hypothetical protein
isotig01254	0	277	TRUE	hypothetical protein
isotig01255	0	277	TRUE	hypothetical protein
isotig01585	1	287	TRUE	hypothetical protein
isotig02801	1	287	TRUE	Fc receptor, IgE, low affinity II
isotig01595	1	288	TRUE	hypothetical protein
isotig06744	480	435	TRUE	myosin 1 light chain
isotig00942	210	94	TRUE	activating transcription factor 4
isotig01943	83	0	TRUE	hypothetical protein
isotig02600	184	69	TRUE	conserved hypothetical protein
isotig08354	1	286	TRUE	kinesin family member 3/17
isotig00955	208	92	TRUE	activating transcription factor 4
isotig06631	0	274	TRUE	hypothetical protein
isotig00943	206	91	TRUE	activating transcription factor 4
isotig00954	204	89	TRUE	activating transcription factor 4
isotig04324	114	861	TRUE	conserved hypothetical protein
isotig08356	1	284	TRUE	kinesin family member 3/17
isotig12000	353	265	TRUE	prolyl 4-hydroxylase, beta polypeptide
isotig05207	204	90	TRUE	conserved hypothetical protein
isotig00856	53	594	TRUE	hypothetical protein
isotig00859	53	594	TRUE	hypothetical protein
isotig00858	53	594	TRUE	hypothetical protein
isotig00860	53	595	TRUE	hypothetical protein
isotig00857	53	595	TRUE	hypothetical protein
isotig01641	97	6	TRUE	hypothetical protein
isotig00945	211	98	TRUE	activating transcription factor 4
isotig05892	151	42	TRUE	conserved hypothetical protein
isotig02808	1	280	TRUE	Fc receptor, IgE, low affinity II
isotig08358	1	281	TRUE	kinesin family member 3/17
isotig00974	195	82	TRUE	activating transcription factor 4
isotig00190	201	88	TRUE	heat shock 70kDa protein 1/8
isotig00191	201	88	TRUE	heat shock 70kDa protein 1/8
isotig04210	81	0	TRUE	conserved hypothetical protein
isotig00994	193	80	TRUE	activating transcription factor 4
isotig05793	214	101	TRUE	hypothetical protein
isotig00948	209	96	TRUE	activating transcription factor 4
isotig09411	84	1	TRUE	hypothetical protein
isotig04058	84	1	TRUE	conserved hypothetical protein
isotig08684	0	266	TRUE	hypothetical protein
isotig00949	211	99	TRUE	activating transcription factor 4
isotig00932	213	101	TRUE	activating transcription factor 4
isotig05206	200	88	TRUE	conserved hypothetical protein
isotig01245	0	265	TRUE	hypothetical protein
isotig08129	80	0	TRUE	conserved hypothetical protein
isotig08128	80	0	TRUE	conserved hypothetical protein
isotig05891	153	45	TRUE	conserved hypothetical protein
isotig01583	1	277	TRUE	hypothetical protein
isotig01246	0	264	TRUE	hypothetical protein
isotig01247	0	264	TRUE	hypothetical protein
isotig00959	203	92	TRUE	activating transcription factor 4
isotig02606	198	87	TRUE	conserved hypothetical protein
isotig03443	127	25	TRUE	TpnI; troponin I
isotig09251	7	328	TRUE	hypothetical protein
isotig00947	205	94	TRUE	activating transcription factor 4
isotig02609	178	68	TRUE	conserved hypothetical protein
isotig02601	179	69	TRUE	hypothetical protein
isotig00969	167	58	TRUE	activating transcription factor 4
isotig00946	207	97	TRUE	activating transcription factor 4
isotig00950	203	93	TRUE	activating transcription factor 4
isotig01944	79	0	TRUE	hypothetical protein
isotig03142	79	0	TRUE	hypothetical protein
isotig05795	214	104	TRUE	hypothetical protein
isotig00930	169	60	TRUE	activating transcription factor 4
isotig00979	201	91	TRUE	activating transcription factor 4
isotig00958	205	95	TRUE	activating transcription factor 4
isotig01260	0	261	TRUE	hypothetical protein
isotig04326	141	948	TRUE	conserved hypothetical protein
isotig15259	85	2	TRUE	hypothetical protein
isotig01700	85	2	TRUE	hypothetical protein
isotig05890	148	42	TRUE	conserved hypothetical protein
isotig05889	148	42	TRUE	conserved hypothetical protein
isotig05888	148	42	TRUE	conserved hypothetical protein
isotig00970	163	55	TRUE	activating transcription factor 4
isotig01701	82	1	TRUE	hypothetical protein
isotig02809	1	272	TRUE	Fc receptor, IgE, low affinity II
isotig00931	165	57	TRUE	activating transcription factor 4
isotig05790	217	108	TRUE	hypothetical protein
isotig04721	0	259	TRUE	CPR30; cuticular protein 30, RR-26 family
isotig04722	0	259	TRUE	CPR30; cuticular protein 30, RR-27 family
isotig17525	0	260	TRUE	hypothetical protein
isotig04723	0	260	TRUE	CPR30; cuticular protein 30, RR-28 family
isotig01265	0	260	TRUE	hypothetical protein
isotig01264	0	260	TRUE	hypothetical protein
isotig01646	94	6	TRUE	hypothetical protein
isotig12020	500	481	TRUE	large subunit ribosomal protein L13Ae
isotig01949	78	0	TRUE	hypothetical protein
isotig04211	78	0	TRUE	conserved hypothetical protein
isotig06598	936	1181	TRUE	small subunit ribosomal protein S3Ae
isotig05792	216	108	TRUE	hypothetical protein
isotig01575	1	270	TRUE	hypothetical protein
isotig01693	81	1	TRUE	hypothetical protein
isotig07029	0	257	TRUE	conserved hypothetical protein
isotig00961	197	89	TRUE	activating transcription factor 4
isotig13431	150	45	TRUE	hypothetical protein
isotig05887	150	45	TRUE	conserved hypothetical protein
isotig05886	150	45	TRUE	conserved hypothetical protein
isotig05885	150	45	TRUE	conserved hypothetical protein
isotig00972	195	87	TRUE	activating transcription factor 4
isotig04337	0	256	TRUE	Mb; myoglobin
isotig10916	77	0	TRUE	hypothetical protein
isotig04602	28	450	TRUE	hypothetical protein
isotig04607	28	450	TRUE	hypothetical protein
isotig09506	21	411	TRUE	hypothetical protein
isotig04319	5	303	TRUE	conserved hypothetical protein
isotig05791	217	111	TRUE	hypothetical protein
isotig04322	3	285	TRUE	conserved hypothetical protein
isotig05178	0	252	TRUE	conserved hypothetical protein
isotig05182	0	252	TRUE	conserved hypothetical protein
isotig05180	0	252	TRUE	conserved hypothetical protein
isotig05176	0	253	TRUE	conserved hypothetical protein
isotig18936	0	253	TRUE	hypothetical protein
isotig00987	196	90	TRUE	activating transcription factor 4
isotig09057	85	3	TRUE	conserved hypothetical protein
isotig00995	194	88	TRUE	activating transcription factor 4
isotig05794	216	111	TRUE	hypothetical protein
isotig03444	127	28	TRUE	troponin I
isotig02605	193	87	TRUE	hypothetical protein
isotig07355	76	0	TRUE	hypothetical protein
isotig04894	76	0	TRUE	hypothetical protein
isotig04893	76	0	TRUE	hypothetical protein
isotig01259	0	251	TRUE	hypothetical protein
isotig02613	192	86	TRUE	conserved hypothetical protein
isotig02608	173	68	TRUE	hypothetical protein
isotig01025	509	503	TRUE	large subunit ribosomal protein L3e
isotig00984	198	93	TRUE	activating transcription factor 4
isotig01257	0	250	TRUE	hypothetical protein
isotig01258	0	250	TRUE	hypothetical protein
isotig05177	0	250	TRUE	conserved hypothetical protein
isotig01029	499	489	TRUE	large subunit ribosomal protein L3e
isotig00996	196	91	TRUE	activating transcription factor 4
isotig07831	0	248	TRUE	lymphocyte antigen 75
isotig05179	0	249	TRUE	conserved hypothetical protein
isotig05183	0	249	TRUE	conserved hypothetical protein
isotig05181	0	249	TRUE	conserved hypothetical protein
isotig07541	81	2	TRUE	conserved hypothetical protein
isotig01593	1	260	TRUE	hypothetical protein
isotig00976	160	57	TRUE	activating transcription factor 4
isotig01010	178	74	TRUE	activating transcription factor 4
isotig06640	78	1	TRUE	Znf512b; zinc finger protein 512B
isotig00971	162	59	TRUE	activating transcription factor 4
isotig01642	90	6	TRUE	hypothetical protein
isotig08123	90	6	TRUE	filamin
isotig13156	8	319	TRUE	conserved hypothetical protein
isotig17600	0	246	TRUE	alpha-N-acetylgalactosamine-binding lectin
isotig04339	0	246	TRUE	Mb; myoglobin
isotig01002	186	83	TRUE	activating transcription factor 4
isotig08130	74	0	TRUE	conserved hypothetical protein
isotig08131	74	0	TRUE	conserved hypothetical protein
isotig21805	184	81	TRUE	Ca2+ transporting ATPase, sarcoplasmic/endoplasmic reticulum
isotig01579	1	257	TRUE	hypothetical protein
isotig00993	188	85	TRUE	activating transcription factor 4
isotig09250	7	308	TRUE	hypothetical protein
isotig00952	168	66	TRUE	activating transcription factor 4
isotig00977	154	53	TRUE	activating transcription factor 4
isotig00929	170	68	TRUE	activating transcription factor 4
isotig00964	156	55	TRUE	activating transcription factor 4
isotig01653	82	3	TRUE	hypothetical protein
isotig04609	28	436	TRUE	hypothetical protein
isotig01027	502	502	TRUE	large subunit ribosomal protein L3e
isotig01026	502	502	TRUE	large subunit ribosomal protein L3e
isotig04725	0	241	TRUE	CPR30; cuticular protein 30, RR-30 family
isotig04724	0	241	TRUE	CPR30; cuticular protein 30, RR-29 family
isotig00953	164	63	TRUE	activating transcription factor 4
isotig04726	0	242	TRUE	CPR30; cuticular protein 30, RR-31 family
isotig00928	166	65	TRUE	activating transcription factor 4
isotig00966	170	69	TRUE	activating transcription factor 4
isotig02611	187	86	TRUE	hypothetical protein
isotig05205	182	81	TRUE	conserved hypothetical protein
isotig06260	0	240	TRUE	hypothetical protein
isotig06633	0	240	TRUE	hypothetical protein
isotig00944	172	71	TRUE	activating transcription factor 4
isotig01028	492	488	TRUE	large subunit ribosomal protein L3e
isotig01030	492	488	TRUE	large subunit ribosomal protein L3e
isotig00965	166	66	TRUE	activating transcription factor 4
isotig04328	101	758	TRUE	conserved hypothetical protein
isotig11323	0	239	TRUE	hypothetical protein
isotig00939	168	68	TRUE	activating transcription factor 4
isotig10917	72	0	TRUE	hypothetical protein
isotig04209	72	0	TRUE	conserved hypothetical protein
isotig10653	144	46	TRUE	conserved hypothetical protein
isotig01697	75	1	TRUE	hypothetical protein
isotig01648	89	7	TRUE	hypothetical protein
isotig00982	160	61	TRUE	activating transcription factor 4
isotig00968	162	63	TRUE	activating transcription factor 4
isotig01645	80	3	TRUE	hypothetical protein
isotig01652	80	3	TRUE	hypothetical protein
isotig02607	167	68	TRUE	conserved hypothetical protein
isotig05204	178	79	TRUE	conserved hypothetical protein
isotig00983	156	58	TRUE	activating transcription factor 4
isotig00967	158	60	TRUE	activating transcription factor 4
isotig04341	0	234	TRUE	Mb; myoglobin
isotig08124	88	7	TRUE	filamin
isotig08122	88	7	TRUE	filamin
isotig06730	267	181	TRUE	conserved hypothetical protein
isotig04343	0	233	TRUE	Mb; myoglobin
isotig01654	79	3	TRUE	hypothetical protein
isotig08823	93	10	TRUE	Abhydrolase domain containing 14b
isotig08824	93	10	TRUE	Abhydrolase domain containing 14b
isotig01006	145	49	TRUE	activating transcription factor 4
isotig09058	70	0	TRUE	conserved hypothetical protein
isotig05631	70	0	TRUE	conserved hypothetical protein
isotig04235	0	231	TRUE	hypothetical protein
isotig04345	0	231	TRUE	Mb; myoglobin
isotig15943	0	231	TRUE	hypothetical protein
isotig04234	0	232	TRUE	hypothetical protein
isotig18527	0	232	TRUE	metalloproteinase, putative
isotig13276	0	232	TRUE	hypothetical protein
isotig00990	147	51	TRUE	activating transcription factor 4
isotig07152	257	170	TRUE	NADH dehydrogenase I subunit 4
isotig01011	179	82	TRUE	activating transcription factor 4
isotig10678	26	411	TRUE	fibroinase
isotig01372	123	31	TRUE	endocuticle structural glycoprotein SgAbd-2
isotig05909	0	230	TRUE	Pupal cuticle protein, putative
isotig01650	78	3	TRUE	hypothetical protein
isotig00978	161	65	TRUE	activating transcription factor 4
isotig04043	388	347	TRUE	F-type H+-transporting ATPase subunit beta
isotig06905	102	747	TRUE	ferritin
isotig06904	102	747	TRUE	ferritin
isotig01008	181	85	TRUE	activating transcription factor 4
isotig01724	69	0	TRUE	hypothetical protein
isotig07789	69	0	TRUE	transcription factor CP2 and related proteins
isotig07353	69	0	TRUE	hypothetical protein
isotig07354	69	0	TRUE	hypothetical protein
isotig07791	69	0	TRUE	transcription factor CP2 and related proteins
isotig07788	69	0	TRUE	transcription factor CP2 and related proteins
isotig07785	69	0	TRUE	transcription factor CP2 and related proteins
isotig03442	113	24	TRUE	troponin I
isotig00956	163	67	TRUE	activating transcription factor 4
isotig06045	254	169	TRUE	hypothetical protein
isotig02612	181	86	TRUE	conserved hypothetical protein
isotig04033	397	362	TRUE	F-type H+-transporting ATPase subunit beta
isotig04025	397	362	TRUE	F-type H+-transporting ATPase subunit beta
isotig04320	5	275	TRUE	conserved hypothetical protein
isotig03774	1	238	TRUE	conserved hypothetical protein
isotig00957	165	70	TRUE	activating transcription factor 4
isotig04044	386	347	TRUE	F-type H+-transporting ATPase subunit beta
isotig00985	163	68	TRUE	activating transcription factor 4
isotig03112	0	226	TRUE	trans-sialidase
isotig03118	0	226	TRUE	trans-sialidase
isotig02707	105	19	TRUE	hypothetical protein
isotig03145	68	0	TRUE	hypothetical protein
isotig05630	68	0	TRUE	conserved hypothetical protein
isotig01647	85	7	TRUE	hypothetical protein
isotig00975	155	61	TRUE	activating transcription factor 4
isotig00963	157	63	TRUE	activating transcription factor 4
isotig07149	293	221	TRUE	NADH dehydrogenase subunit 4
isotig16600	117	28	TRUE	conserved hypothetical protein
isotig03115	0	224	TRUE	trans-sialidase
isotig19390	0	224	TRUE	hypothetical protein
isotig03117	0	225	TRUE	trans-sialidase
isotig03116	0	225	TRUE	trans-sialidase
isotig03111	0	225	TRUE	trans-sialidase
isotig04049	418	396	TRUE	F-type H+-transporting ATPase subunit beta
isotig04027	418	396	TRUE	F-type H+-transporting ATPase subunit beta
isotig04034	395	362	TRUE	F-type H+-transporting ATPase subunit beta
isotig04023	395	362	TRUE	F-type H+-transporting ATPase subunit beta
isotig01649	76	3	TRUE	hypothetical protein
isotig01643	76	3	TRUE	hypothetical protein
isotig03114	0	223	TRUE	trans-sialidase
isotig03122	0	223	TRUE	trans-sialidase
isotig01014	171	77	TRUE	activating transcription factor 4
isotig02706	104	19	TRUE	hypothetical protein
isotig02720	101	17	TRUE	hypothetical protein
isotig00989	153	60	TRUE	activating transcription factor 4
isotig02806	1	235	TRUE	chondroitin sulfate proteoglycan 3 (neurocan)
isotig11016	349	298	TRUE	myosin light chain
isotig00988	155	62	TRUE	activating transcription factor 4
isotig00973	157	64	TRUE	activating transcription factor 4
isotig05629	67	0	TRUE	conserved hypothetical protein
isotig18667	0	222	TRUE	DnaJ homolog subfamily C member 9
isotig03113	0	222	TRUE	trans-sialidase
isotig03121	0	222	TRUE	trans-sialidase
isotig05184	0	222	TRUE	conserved hypothetical protein
isotig03120	0	222	TRUE	trans-sialidase
isotig00962	159	66	TRUE	activating transcription factor 4
isotig02713	105	20	TRUE	hypothetical protein
isotig06733	244	161	TRUE	conserved hypothetical protein
isotig01022	440	431	TRUE	large subunit ribosomal protein L3e
isotig06906	94	703	TRUE	ferritin
isotig06907	94	703	TRUE	ferritin
isotig06642	70	1	TRUE	Znf512b; zinc finger protein 512B
isotig00408	0	220	TRUE	hypothetical protein
isotig03119	0	221	TRUE	trans-sialidase
isotig07032	0	221	TRUE	hypothetical protein
isotig01651	75	3	TRUE	hypothetical protein
isotig04038	416	396	TRUE	F-type H+-transporting ATPase subunit beta
isotig04050	416	396	TRUE	F-type H+-transporting ATPase subunit beta
isotig03776	1	231	TRUE	conserved hypothetical protein
isotig02721	100	17	TRUE	hypothetical protein
isotig02539	0	219	TRUE	hypothetical protein
isotig06755	0	219	TRUE	hypothetical protein
isotig02712	104	20	TRUE	hypothetical protein
isotig01001	147	56	TRUE	activating transcription factor 4
isotig02709	108	23	TRUE	hypothetical protein
isotig00980	149	58	TRUE	activating transcription factor 4
isotig09223	149	58	TRUE	sodium/potassium-transporting ATPase subunit alpha
isotig09221	150	59	TRUE	sodium/potassium-transporting ATPase subunit alpha
contig15369	69	1	TRUE	conserved hypothetical protein
isotig06641	69	1	TRUE	Znf512b; zinc finger protein 512B
isotig01533	0	217	TRUE	hypothetical protein
isotig01530	0	217	TRUE	hypothetical protein
isotig01443	0	217	TRUE	hypothetical protein
isotig01537	0	218	TRUE	hypothetical protein
isotig03775	1	229	TRUE	conserved hypothetical protein
isotig11322	0	216	TRUE	hypothetical protein
isotig07735	332	280	TRUE	elongation factor EF-1 gamma subunit
isotig06747	1	227	TRUE	hypothetical protein
isotig03447	100	18	TRUE	troponin H
isotig01598	1	228	TRUE	hypothetical protein
isotig02708	107	23	TRUE	hypothetical protein
contig29953	65	0	TRUE	cuticular protein
isotig04239	0	215	TRUE	hypothetical protein
isotig06751	0	215	TRUE	hypothetical protein
isotig02718	104	21	TRUE	hypothetical protein
isotig07790	68	1	TRUE	transcription factor CP2 and related proteins
isotig07786	68	1	TRUE	transcription factor CP2 and related proteins
isotig07787	68	1	TRUE	transcription factor CP2 and related proteins
isotig07784	68	1	TRUE	transcription factor CP2 and related proteins
isotig02710	108	24	TRUE	hypothetical protein
isotig07736	412	397	TRUE	elongation factor EF-1 gamma subunit
isotig04236	0	213	TRUE	hypothetical protein
isotig06259	0	213	TRUE	hypothetical protein
isotig03778	0	213	TRUE	conserved hypothetical protein
isotig20521	2	236	TRUE	phosphoribosylaminoimidazolecarboxamide formyltransferase / IMP cyclohydrolase
isotig01004	146	57	TRUE	activating transcription factor 4
isotig04237	0	214	TRUE	hypothetical protein
isotig07035	0	214	TRUE	hypothetical protein
isotig00991	148	59	TRUE	activating transcription factor 4
contig15391	150	61	TRUE	conserved hypothetical protein
isotig01950	64	0	TRUE	hypothetical protein
isotig04552	64	0	TRUE	mucin 1 precursor
isotig05954	64	0	TRUE	conserved hypothetical protein
isotig06046	244	167	TRUE	hypothetical protein
isotig02719	103	21	TRUE	hypothetical protein
isotig01024	433	430	TRUE	large subunit ribosomal protein L3e
isotig01023	433	430	TRUE	large subunit ribosomal protein L3e
isotig02711	107	24	TRUE	hypothetical protein
isotig01016	130	43	TRUE	activating transcription factor 4
isotig01003	148	60	TRUE	activating transcription factor 4
isotig01540	0	210	TRUE	hypothetical protein
contig02948	0	211	TRUE	hypothetical protein
isotig06078	989	1357	TRUE	ribosomal protein L19e
isotig00992	150	62	TRUE	activating transcription factor 4
isotig00414	0	209	TRUE	hypothetical protein
isotig01535	0	209	TRUE	hypothetical protein
isotig01534	0	209	TRUE	hypothetical protein
isotig00778	78	6	TRUE	hypothetical protein
isotig06080	988	1357	TRUE	ribosomal protein L19e
isotig07002	106	24	TRUE	hypothetical protein
isotig05955	63	0	TRUE	conserved hypothetical protein
isotig05953	63	0	TRUE	conserved hypothetical protein
isotig04041	372	344	TRUE	F-type H+-transporting ATPase subunit beta
isotig01600	1	219	TRUE	hypothetical protein
isotig12321	108	26	TRUE	hypothetical protein
isotig01015	138	52	TRUE	activating transcription factor 4
isotig01007	140	54	TRUE	activating transcription factor 4
isotig01532	0	206	TRUE	hypothetical protein
isotig01531	0	206	TRUE	hypothetical protein
isotig02543	0	207	TRUE	hypothetical protein
isotig02541	0	207	TRUE	hypothetical protein
isotig01536	0	207	TRUE	hypothetical protein
isotig06676	121	37	TRUE	hypothetical protein
isotig00981	155	69	TRUE	activating transcription factor 4
isotig04031	381	359	TRUE	F-type H+-transporting ATPase subunit beta
isotig04024	381	359	TRUE	F-type H+-transporting ATPase subunit beta
isotig04553	62	0	TRUE	mucin 1 precursor
isotig04556	62	0	TRUE	mucin 1 precursor
isotig04554	62	0	TRUE	mucin 1 precursor
isotig04213	62	0	TRUE	conserved hypothetical protein
isotig11520	62	0	TRUE	hypothetical protein
isotig05956	62	0	TRUE	conserved hypothetical protein
isotig01121	84	10	TRUE	conserved hypothetical protein
isotig00999	153	67	TRUE	activating transcription factor 4
isotig04042	370	344	TRUE	F-type H+-transporting ATPase subunit beta
isotig01596	1	216	TRUE	hypothetical protein
contig12309	8	273	TRUE	hypothetical protein
isotig01542	0	204	TRUE	hypothetical protein
isotig03777	0	204	TRUE	conserved hypothetical protein
isotig00998	149	64	TRUE	activating transcription factor 4
isotig06678	120	37	TRUE	hypothetical protein
isotig04032	379	359	TRUE	F-type H+-transporting ATPase subunit beta
isotig04021	379	359	TRUE	F-type H+-transporting ATPase subunit beta
isotig04712	175	91	TRUE	obstractor B
isotig04047	402	393	TRUE	F-type H+-transporting ATPase subunit beta
isotig04036	402	393	TRUE	F-type H+-transporting ATPase subunit beta
isotig00986	151	66	TRUE	activating transcription factor 4
isotig03779	0	202	TRUE	conserved hypothetical protein
isotig04550	61	0	TRUE	mucin 1 precursor
isotig05636	61	0	TRUE	conserved hypothetical protein
isotig05637	61	0	TRUE	hypothetical protein
isotig01539	0	203	TRUE	hypothetical protein
isotig01538	0	203	TRUE	hypothetical protein
isotig06754	0	203	TRUE	hypothetical protein
isotig01115	86	12	TRUE	conserved hypothetical protein
isotig12320	107	27	TRUE	hypothetical protein
isotig02807	1	212	TRUE	chondroitin sulfate proteoglycan 3 (neurocan)
isotig06750	1	212	TRUE	hypothetical protein
isotig04048	400	393	TRUE	F-type H+-transporting ATPase subunit beta
isotig04035	400	393	TRUE	F-type H+-transporting ATPase subunit beta
isotig04714	175	93	TRUE	obstractor B
isotig01122	87	13	TRUE	hypothetical protein
isotig13704	0	199	TRUE	hypothetical protein
isotig06948	955	1318	TRUE	small subunit ribosomal protein S8e
isotig06677	123	41	TRUE	hypothetical protein
isotig04608	46	469	TRUE	conserved hypothetical protein
isotig04603	46	469	TRUE	conserved hypothetical protein
isotig04715	176	94	TRUE	obstractor B
isotig05917	66	2	TRUE	Muscle-specific protein 300
isotig04557	60	0	TRUE	mucin 1 precursor
isotig04555	60	0	TRUE	mucin 1 precursor
isotig05958	60	0	TRUE	conserved hypothetical protein
isotig07034	0	198	TRUE	hypothetical protein
isotig02097	0	198	TRUE	hypothetical protein
isotig01670	0	198	TRUE	clec-178; C-type LECtin
isotig04039	373	355	TRUE	F-type H+-transporting ATPase subunit beta
isotig04321	5	244	TRUE	conserved hypothetical protein
isotig06679	122	41	TRUE	hypothetical protein
isotig01117	89	15	TRUE	alkaline phosphatase
isotig02358	0	197	TRUE	hypothetical protein
isotig02356	0	197	TRUE	hypothetical protein
isotig01667	0	197	TRUE	clec-178; C-type LECtin
isotig04022	382	370	TRUE	F-type H+-transporting ATPase subunit beta
isotig04029	382	370	TRUE	F-type H+-transporting ATPase subunit beta
isotig04718	176	96	TRUE	obstractor B
isotig06049	230	160	TRUE	hypothetical protein
isotig05960	59	0	TRUE	conserved hypothetical protein
isotig05964	59	0	TRUE	conserved hypothetical protein
isotig04551	59	0	TRUE	mucin 1 precursor
isotig05635	59	0	TRUE	hypothetical protein
isotig05633	59	0	TRUE	conserved hypothetical protein
isotig05957	59	0	TRUE	conserved hypothetical protein
isotig07076	59	0	TRUE	A disintegrin and metalloproteinase with thrombospondin motifs like
isotig04040	371	355	TRUE	F-type H+-transporting ATPase subunit beta
isotig17113	111	32	TRUE	hypothetical protein
isotig02357	0	196	TRUE	hypothetical protein
isotig02362	0	196	TRUE	hypothetical protein
isotig06643	62	1	TRUE	Znf512b; zinc finger protein 512B
isotig10652	133	52	TRUE	Obst-c; obstractor C
isotig04045	403	404	TRUE	F-type H+-transporting ATPase subunit beta
isotig04037	403	404	TRUE	F-type H+-transporting ATPase subunit beta
isotig06053	229	160	TRUE	hypothetical protein
isotig04030	380	370	TRUE	F-type H+-transporting ATPase subunit beta
isotig04026	380	370	TRUE	F-type H+-transporting ATPase subunit beta
isotig09458	0	194	TRUE	conserved hypothetical protein
isotig09456	0	194	TRUE	conserved hypothetical protein
isotig18736	3	224	TRUE	Cathepsin L
isotig06050	230	162	TRUE	hypothetical protein
isotig04241	0	192	TRUE	hypothetical protein
isotig02095	0	192	TRUE	hypothetical protein
isotig01673	0	192	TRUE	clec-178; C-type LECtin
isotig02359	0	192	TRUE	hypothetical protein
isotig02355	0	192	TRUE	hypothetical protein
isotig01013	131	51	TRUE	activating transcription factor 4
isotig04240	0	193	TRUE	hypothetical protein
isotig01679	0	193	TRUE	clec-178; C-type LECtin
isotig05962	58	0	TRUE	conserved hypothetical protein
isotig05963	58	0	TRUE	conserved hypothetical protein
isotig05634	58	0	TRUE	hypothetical protein
isotig05632	58	0	TRUE	conserved hypothetical protein
isotig05959	58	0	TRUE	conserved hypothetical protein
isotig02072	58	0	TRUE	hypothetical protein
isotig07075	58	0	TRUE	A disintegrin and metalloproteinase with thrombospondin motifs like
isotig01005	146	66	TRUE	activating transcription factor 4
isotig01549	0	191	TRUE	hypothetical protein
isotig02098	0	191	TRUE	hypothetical protein
isotig04084	0	191	TRUE	hypothetical protein
isotig02360	0	191	TRUE	hypothetical protein
isotig02364	0	191	TRUE	hypothetical protein
isotig05459	0	191	TRUE	hypothetical protein
isotig05462	0	191	TRUE	hypothetical protein
isotig00997	148	68	TRUE	activating transcription factor 4
isotig04046	401	404	TRUE	F-type H+-transporting ATPase subunit beta
isotig04028	401	404	TRUE	F-type H+-transporting ATPase subunit beta
isotig01108	79	10	TRUE	conserved hypothetical protein
isotig01113	79	10	TRUE	conserved hypothetical protein
isotig12590	568	669	TRUE	60S acidic ribosomal protein P0, putative
isotig12589	568	669	TRUE	60S acidic ribosomal protein P0, putative
isotig06914	638	786	TRUE	hypothetical protein
isotig01012	133	54	TRUE	activating transcription factor 4
isotig06047	233	168	TRUE	hypothetical protein
isotig01544	0	190	TRUE	hypothetical protein
isotig01545	0	190	TRUE	hypothetical protein
isotig09459	0	190	TRUE	hypothetical protein
isotig09457	0	190	TRUE	hypothetical protein
isotig04713	173	96	TRUE	obstractor B
isotig12403	137	58	TRUE	aspartate aminotransferase
isotig05961	57	0	TRUE	conserved hypothetical protein
isotig13394	57	0	TRUE	hypothetical protein
isotig02076	57	0	TRUE	hypothetical protein
isotig02071	57	0	TRUE	hypothetical protein
isotig04310	80	11	TRUE	Endoprotease FURIN
isotig05208	154	76	TRUE	conserved hypothetical protein
isotig15521	60	1	TRUE	hypothetical protein
isotig04233	0	188	TRUE	hypothetical protein
isotig20932	0	188	TRUE	hypothetical protein
isotig00413	0	189	TRUE	hypothetical protein
isotig04085	0	189	TRUE	hypothetical protein
isotig02363	0	189	TRUE	hypothetical protein
isotig02361	0	189	TRUE	hypothetical protein
isotig00366	876	1200	TRUE	conserved hypothetical protein
isotig01611	147	69	TRUE	hypothetical protein
isotig09119	2	209	TRUE	hypothetical protein
contig16408	90	18	TRUE	hypothetical protein
isotig01000	142	64	TRUE	activating transcription factor 4
isotig04232	0	187	TRUE	hypothetical protein
isotig07030	0	187	TRUE	conserved hypothetical protein
isotig02538	0	187	TRUE	hypothetical protein
isotig01102	81	12	TRUE	conserved hypothetical protein
isotig01099	81	12	TRUE	conserved hypothetical protein
isotig02716	87	16	TRUE	hypothetical protein
isotig02295	5	233	TRUE	hypothetical protein
isotig01009	140	62	TRUE	activating transcription factor 4
isotig01133	76	9	TRUE	conserved hypothetical protein
isotig01019	123	46	TRUE	activating transcription factor 4
isotig02074	56	0	TRUE	hypothetical protein
isotig02073	56	0	TRUE	hypothetical protein
isotig07078	56	0	TRUE	A disintegrin and metalloproteinase with thrombospondin motifs like
isotig04717	173	98	TRUE	obstractor B
isotig02096	0	185	TRUE	hypothetical protein
isotig13630	0	185	TRUE	hypothetical protein
isotig02475	0	185	TRUE	hypothetical protein
isotig05463	0	186	TRUE	hypothetical protein
isotig05460	0	186	TRUE	hypothetical protein
isotig01109	82	13	TRUE	hypothetical protein
isotig01112	82	13	TRUE	hypothetical protein
isotig12594	59	1	TRUE	conserved hypothetical protein
isotig12593	59	1	TRUE	conserved hypothetical protein
isotig09118	2	206	TRUE	hypothetical protein
isotig09032	70	6	TRUE	endothelin-converting enzyme-like 1
isotig00785	68	5	TRUE	hypothetical protein
isotig02469	0	184	TRUE	hypothetical protein
isotig02462	0	184	TRUE	hypothetical protein
isotig02465	0	184	TRUE	hypothetical protein
isotig04086	0	184	TRUE	hypothetical protein
isotig06026	0	184	TRUE	testis-specific serine kinase
isotig02470	0	184	TRUE	hypothetical protein
isotig02717	86	16	TRUE	hypothetical protein
isotig01658	61	2	TRUE	conserved hypothetical protein
isotig02331	61	2	TRUE	meprin A metalloprotease, putative
isotig07150	262	212	TRUE	NADH dehydrogenase I subunit 4
isotig00173	0	183	TRUE	hypothetical protein
isotig07033	0	183	TRUE	hypothetical protein
isotig05650	0	183	TRUE	conserved hypothetical protein
isotig02366	0	183	TRUE	hypothetical protein
isotig02365	0	183	TRUE	hypothetical protein
isotig01127	78	11	TRUE	conserved hypothetical protein
isotig12402	135	59	TRUE	aspartate aminotransferase
isotig01103	84	15	TRUE	alkaline phosphatase
isotig01101	84	15	TRUE	alkaline phosphatase
isotig02078	55	0	TRUE	hypothetical protein
isotig07077	55	0	TRUE	A disintegrin and metalloproteinase with thrombospondin motifs like
isotig09120	2	203	TRUE	hypothetical protein
isotig05843	58	1	TRUE	DNA-directed RNA polymerase II largest subunit
isotig06373	58	1	TRUE	Cpap3-d1; cuticular protein analogous to peritrophins 3-D1
isotig09031	69	6	TRUE	endothelin-converting enzyme-like 1
isotig04720	160	86	TRUE	obstractor B
isotig02547	0	181	TRUE	hypothetical protein
isotig05465	0	181	TRUE	hypothetical protein
isotig14682	328	306	TRUE	translation initiation factor 4A
isotig05652	0	182	TRUE	hypothetical protein
isotig05461	0	182	TRUE	hypothetical protein
isotig05464	0	182	TRUE	hypothetical protein
isotig01132	79	12	TRUE	hypothetical protein
isotig05338	89	19	TRUE	hypothetical protein
isotig06051	220	158	TRUE	hypothetical protein
isotig01134	74	9	TRUE	conserved hypothetical protein
isotig02293	7	241	TRUE	hypothetical protein
isotig02301	5	226	TRUE	hypothetical protein
isotig06701	60	2	TRUE	hypothetical protein
isotig06698	60	2	TRUE	hypothetical protein
isotig02334	60	2	TRUE	meprin A metalloprotease, putative
isotig00376	0	180	TRUE	conserved hypothetical protein
isotig02714	90	20	TRUE	hypothetical protein
isotig08548	212	149	TRUE	isocitrate dehydrogenase
isotig06054	219	158	TRUE	hypothetical protein
isotig06934	54	0	TRUE	conserved hypothetical protein
isotig16271	54	0	TRUE	hypothetical protein
isotig06954	54	0	TRUE	hypothetical protein
isotig07792	168	96	TRUE	myosin heavy chain
isotig13724	17	300	TRUE	conserved hypothetical protein
isotig01702	57	1	TRUE	hypothetical protein
isotig11510	0	178	TRUE	hypothetical protein
isotig00416	0	178	TRUE	hypothetical protein
isotig02480	0	178	TRUE	hypothetical protein
isotig02468	0	178	TRUE	hypothetical protein
isotig02464	0	178	TRUE	hypothetical protein
isotig06027	0	178	TRUE	testis-specific serine kinase
isotig07830	0	178	TRUE	lymphocyte antigen 75
isotig05649	0	178	TRUE	hypothetical protein
isotig02472	0	178	TRUE	hypothetical protein
isotig02477	0	178	TRUE	hypothetical protein
isotig02298	5	225	TRUE	hypothetical protein
isotig08927	96	25	TRUE	hypothetical protein
contig09905	0	179	TRUE	alpha tubulin
isotig02476	0	179	TRUE	hypothetical protein
isotig07918	0	179	TRUE	hypothetical protein
isotig01128	81	14	TRUE	alkaline phosphatase
isotig06052	220	160	TRUE	hypothetical protein
isotig02482	0	177	TRUE	hypothetical protein
isotig11289	0	177	TRUE	conserved hypothetical protein
isotig04087	0	177	TRUE	hypothetical protein
isotig01674	0	177	TRUE	clec-178; C-type LECtin
isotig02479	0	177	TRUE	hypothetical protein
isotig02478	0	177	TRUE	hypothetical protein
isotig02473	0	177	TRUE	hypothetical protein
isotig02474	0	177	TRUE	hypothetical protein
isotig02715	89	20	TRUE	hypothetical protein
isotig22076	115	42	TRUE	conserved hypothetical protein
isotig01131	76	11	TRUE	alkaline phosphatase, putative
isotig06702	59	2	TRUE	hypothetical protein
isotig06696	59	2	TRUE	hypothetical protein
isotig04311	79	13	TRUE	Endoprotease FURIN
isotig04309	79	13	TRUE	Endoprotease FURIN
isotig07649	6	229	TRUE	dynein light chain roadblock-type
isotig04212	53	0	TRUE	conserved hypothetical protein
isotig02463	0	176	TRUE	hypothetical protein
isotig02466	0	176	TRUE	hypothetical protein
isotig02467	0	176	TRUE	hypothetical protein
isotig02471	0	176	TRUE	hypothetical protein
isotig05466	0	176	TRUE	hypothetical protein
isotig01669	0	176	TRUE	clec-178; C-type LECtin
isotig01017	133	60	TRUE	activating transcription factor 4
isotig14201	56	1	TRUE	hypothetical protein
isotig01135	77	12	TRUE	hypothetical protein
isotig17110	182	115	TRUE	hypothetical protein
isotig06048	223	166	TRUE	hypothetical protein
isotig01018	131	58	TRUE	activating transcription factor 4
isotig08485	104	33	TRUE	V-type H+-transporting ATPase subunit G
isotig06262	0	174	TRUE	barrier-to-autointegration factor B
isotig06263	0	174	TRUE	barrier-to-autointegration factor B
isotig02486	0	174	TRUE	hypothetical protein
isotig02487	0	174	TRUE	hypothetical protein
isotig02481	0	174	TRUE	hypothetical protein
isotig02488	0	174	TRUE	hypothetical protein
isotig00369	0	174	TRUE	conserved hypothetical protein
isotig07755	756	1014	TRUE	large subunit ribosomal protein L6e
isotig02484	0	175	TRUE	hypothetical protein
isotig11509	0	175	TRUE	hypothetical protein
isotig02542	0	175	TRUE	hypothetical protein
isotig02540	0	175	TRUE	hypothetical protein
isotig02108	0	175	TRUE	hypothetical protein
isotig04091	0	175	TRUE	hypothetical protein
isotig02294	7	233	TRUE	hypothetical protein
isotig02300	7	234	TRUE	hypothetical protein
isotig02306	5	218	TRUE	hypothetical protein
isotig00378	0	173	TRUE	conserved hypothetical protein
isotig06913	619	781	TRUE	hypothetical protein
isotig02302	7	232	TRUE	hypothetical protein
isotig09033	66	6	TRUE	endothelin-converting enzyme-like 1
isotig01130	79	14	TRUE	alkaline phosphatase
isotig08212	4	210	TRUE	TSSK1B; testis-specific serine kinase 1B
isotig06376	55	1	TRUE	Cpap3-d1; cuticular protein analogous to peritrophins 3-D1
isotig09188	55	1	TRUE	hypothetical protein
isotig06375	55	1	TRUE	Cpap3-d1; cuticular protein analogous to peritrophins 3-D1
isotig05918	62	4	TRUE	Muscle-specific protein 300
isotig00877	18	298	TRUE	hypothetical protein
isotig00876	18	298	TRUE	hypothetical protein
isotig01543	0	171	TRUE	hypothetical protein
isotig01541	0	171	TRUE	hypothetical protein
isotig04238	0	171	TRUE	hypothetical protein
isotig02545	0	171	TRUE	hypothetical protein
isotig02109	0	171	TRUE	hypothetical protein
isotig00380	0	171	TRUE	conserved hypothetical protein
isotig11288	0	172	TRUE	conserved hypothetical protein
isotig02099	0	172	TRUE	hypothetical protein
isotig05467	0	172	TRUE	hypothetical protein
isotig11358	92	24	TRUE	hypothetical protein
isotig07055	27	343	TRUE	ganglioside GM2 activator
isotig04312	80	15	TRUE	Endoprotease FURIN
isotig13453	74	11	TRUE	amyloid precursor protein-like protein
isotig07650	6	223	TRUE	dynein light chain roadblock-type
isotig07754	578	715	TRUE	large subunit ribosomal protein L6e
isotig07056	25	332	TRUE	hypothetical protein
isotig04092	0	170	TRUE	hypothetical protein
isotig06351	67	7	TRUE	hypothetical protein
isotig07058	27	342	TRUE	ganglioside GM2 activator
isotig08398	20	305	TRUE	farnesoic acid o-methyltransferase-like isoform 1 protein
isotig04698	59	3	TRUE	conserved hypothetical protein
isotig04703	59	3	TRUE	conserved hypothetical protein
isotig06955	51	0	TRUE	hypothetical protein
isotig07059	25	331	TRUE	hypothetical protein
isotig02370	0	169	TRUE	hypothetical protein
isotig02544	0	169	TRUE	hypothetical protein
isotig02367	0	169	TRUE	hypothetical protein
isotig02100	0	169	TRUE	hypothetical protein
isotig00360	838	1171	TRUE	hypothetical protein
isotig02051	0	167	TRUE	DKEY-83F18.4; novel protein containing lectin C-type domains
isotig02050	0	167	TRUE	DKEY-83F18.4; novel protein containing lectin C-type domains
isotig00370	0	167	TRUE	conserved hypothetical protein
isotig01675	0	167	TRUE	clec-178; C-type LECtin
isotig00365	865	1222	TRUE	conserved hypothetical protein
isotig02307	7	226	TRUE	hypothetical protein
isotig06699	56	2	TRUE	hypothetical protein
isotig06697	56	2	TRUE	hypothetical protein
isotig02337	56	2	TRUE	hypothetical protein
isotig02332	56	2	TRUE	meprin A metalloprotease, putative
isotig01548	0	168	TRUE	hypothetical protein
isotig01547	0	168	TRUE	hypothetical protein
isotig02111	0	168	TRUE	hypothetical protein
isotig06024	0	168	TRUE	testis-specific serine kinase
isotig01678	0	168	TRUE	clec-178; C-type LECtin
isotig11011	302	283	TRUE	large subunit ribosomal protein L12e
isotig07079	50	0	TRUE	A disintegrin and metalloproteinase with thrombospondin motifs like
isotig15394	1	177	TRUE	gag-pol polyprotein
isotig06374	53	1	TRUE	Cpap3-d1; cuticular protein analogous to peritrophins 3-D1
isotig12870	10	244	TRUE	hypothetical protein
isotig05339	67	8	TRUE	hypothetical protein
isotig02054	0	164	TRUE	DKEY-83F18.4; novel protein containing lectin C-type domains
isotig02056	0	164	TRUE	DKEY-83F18.4; novel protein containing lectin C-type domains
isotig02052	0	165	TRUE	DKEY-83F18.4; novel protein containing lectin C-type domains
isotig00371	0	165	TRUE	conserved hypothetical protein
isotig02049	0	165	TRUE	DKEY-83F18.4; novel protein containing lectin C-type domains
isotig02102	0	165	TRUE	hypothetical protein
isotig02101	0	165	TRUE	hypothetical protein
isotig00382	0	165	TRUE	conserved hypothetical protein
isotig02305	7	224	TRUE	hypothetical protein
isotig00568	29	344	TRUE	Gram-negative bacteria binding protein 1
isotig06700	55	2	TRUE	hypothetical protein
isotig06695	55	2	TRUE	hypothetical protein
isotig02333	55	2	TRUE	meprin A metalloprotease, putative
isotig00777	63	6	TRUE	hypothetical protein
isotig06408	63	6	TRUE	hypothetical protein
isotig18685	0	163	TRUE	PACRG
isotig06525	0	163	TRUE	hypothetical protein
isotig07447	713	960	TRUE	large subunit ribosomal protein L7e
contig18238	49	0	TRUE	hypothetical protein
isotig05844	52	1	TRUE	DNA-directed RNA polymerase II largest subunit
isotig10938	52	1	TRUE	hypothetical protein
isotig06378	52	1	TRUE	Cpap3-d1; cuticular protein analogous to peritrophins 3-D1
isotig11991	98	32	TRUE	myosin-2 heavy chain
isotig02053	0	162	TRUE	DKEY-83F18.4; novel protein containing lectin C-type domains
isotig02057	0	162	TRUE	DKEY-83F18.4; novel protein containing lectin C-type domains
isotig03565	0	162	TRUE	hypothetical protein
isotig02110	0	162	TRUE	hypothetical protein
isotig06025	0	162	TRUE	testis-specific serine kinase
isotig02103	0	162	TRUE	hypothetical protein
isotig10396	87	23	TRUE	myosin heavy chain
contig11470	12	250	TRUE	Cathepsin L
contig23323	54	2	TRUE	conserved hypothetical protein
isotig01657	54	2	TRUE	conserved hypothetical protein
isotig04313	79	17	TRUE	Endoprotease FURIN
isotig04308	79	17	TRUE	Endoprotease FURIN
isotig06521	0	160	TRUE	hypothetical protein
isotig11590	0	160	TRUE	testis-specific serine kinase
isotig08409	0	161	TRUE	Tekt4; tektin 4
isotig10206	56	3	TRUE	acidic mammalian chitinase
isotig10205	56	3	TRUE	acidic mammalian chitinase
isotig13548	110	44	TRUE	secreted protein
isotig04558	48	0	TRUE	mucin 1 precursor
isotig06956	48	0	TRUE	hypothetical protein
isotig00307	48	0	TRUE	hypothetical protein
isotig00306	48	0	TRUE	hypothetical protein
isotig00372	0	159	TRUE	conserved hypothetical protein
isotig02549	0	159	TRUE	hypothetical protein
isotig02548	0	159	TRUE	hypothetical protein
isotig06524	0	159	TRUE	hypothetical protein
isotig00385	0	159	TRUE	conserved hypothetical protein
isotig06732	201	149	TRUE	conserved hypothetical protein
isotig00571	29	337	TRUE	Gram-negative bacteria binding protein 1
isotig00565	29	337	TRUE	Gram-negative bacteria binding protein 1
isotig10397	87	24	TRUE	myosin heavy chain
isotig21028	45	408	TRUE	translation initiation factor eIF-2 beta subunit
isotig00575	6	209	TRUE	Gram-negative bacteria binding protein 1
isotig00573	61	475	TRUE	small subunit ribosomal protein S17e
isotig00563	61	475	TRUE	small subunit ribosomal protein S17e
isotig10050	1	168	TRUE	CPR30; cuticular protein 30, RR-8 family
isotig10053	1	168	TRUE	CPR30; cuticular protein 30, RR-11 family
isotig07229	0	157	TRUE	Kelch-like protein 10
isotig13284	0	157	TRUE	hypothetical protein
isotig01546	0	158	TRUE	hypothetical protein
isotig07003	96	32	TRUE	hypothetical protein
isotig09507	15	263	TRUE	hypothetical protein
isotig04707	55	3	TRUE	conserved hypothetical protein
isotig04705	55	3	TRUE	conserved hypothetical protein
isotig03567	0	156	TRUE	hypothetical protein
isotig06520	0	156	TRUE	hypothetical protein
isotig07920	0	156	TRUE	hypothetical protein
isotig01266	0	156	TRUE	hypothetical protein
isotig02105	0	156	TRUE	hypothetical protein
isotig06377	50	1	TRUE	Cpap3-d1; cuticular protein analogous to peritrophins 3-D1
isotig06728	494	598	TRUE	ribosomal protein L23A
isotig01780	4	191	TRUE	hypothetical protein
isotig01779	4	191	TRUE	hypothetical protein
isotig01778	4	191	TRUE	hypothetical protein
isotig01777	4	191	TRUE	hypothetical protein
isotig10052	1	166	TRUE	CPR30; cuticular protein 30, RR-10 family
isotig10051	1	166	TRUE	CPR30; cuticular protein 30, RR-9 family
isotig03563	0	155	TRUE	hypothetical protein
isotig02113	0	155	TRUE	hypothetical protein
isotig00166	0	155	TRUE	hypothetical protein
isotig05455	0	155	TRUE	hypothetical protein
isotig00388	0	155	TRUE	conserved hypothetical protein
isotig04601	46	408	TRUE	conserved hypothetical protein
isotig04604	46	408	TRUE	conserved hypothetical protein
isotig06077	751	1045	TRUE	ribosomal protein L19e
isotig01020	116	52	TRUE	activating transcription factor 4
isotig04001	8	218	TRUE	hypothetical protein
isotig04003	8	218	TRUE	hypothetical protein
isotig07232	0	153	TRUE	Kelch-like protein 10
isotig12660	0	153	TRUE	lymphocyte antigen 75
isotig01144	0	153	TRUE	hypothetical protein
isotig01145	0	153	TRUE	hypothetical protein
isotig13763	0	153	TRUE	hypothetical protein
isotig01118	75	16	TRUE	conserved hypothetical protein
isotig08486	102	39	TRUE	V-type H+-transporting ATPase subunit G
isotig01705	49	1	TRUE	conserved hypothetical protein
isotig04559	46	0	TRUE	mucin 1 precursor
isotig02079	46	0	TRUE	hypothetical protein
isotig06079	750	1045	TRUE	ribosomal protein L19e
isotig00572	61	468	TRUE	small subunit ribosomal protein S17e
isotig00558	61	468	TRUE	small subunit ribosomal protein S17e
isotig00564	61	468	TRUE	small subunit ribosomal protein S17e
isotig00556	61	468	TRUE	small subunit ribosomal protein S17e
isotig00368	725	1001	TRUE	conserved hypothetical protein
isotig03579	66	10	TRUE	BCS-6
isotig09448	0	152	TRUE	hypothetical protein
isotig13671	0	152	TRUE	hypothetical protein
isotig00390	0	152	TRUE	conserved hypothetical protein
isotig01267	0	152	TRUE	hypothetical protein
isotig01116	77	18	TRUE	conserved hypothetical protein
isotig02338	51	2	TRUE	hypothetical protein
isotig00574	6	202	TRUE	Gram-negative bacteria binding protein 1
isotig00567	6	202	TRUE	Gram-negative bacteria binding protein 1
isotig07740	59	6	TRUE	conserved hypothetical protein
isotig00566	28	322	TRUE	beta-glucan recognition protein
isotig08488	100	38	TRUE	V-type H+-transporting ATPase subunit G
isotig01125	78	19	TRUE	hypothetical protein
isotig02483	0	150	TRUE	hypothetical protein
isotig02489	0	150	TRUE	hypothetical protein
isotig18651	0	150	TRUE	conserved hypothetical protein
isotig04912	0	150	TRUE	conserved hypothetical protein
isotig04910	0	150	TRUE	conserved hypothetical protein
isotig02493	0	150	TRUE	hypothetical protein
isotig02495	0	150	TRUE	hypothetical protein
isotig00389	0	150	TRUE	conserved hypothetical protein
contig11137	0	151	TRUE	hypothetical protein
isotig04088	0	151	TRUE	hypothetical protein
isotig02496	0	151	TRUE	hypothetical protein
isotig07249	53	3	TRUE	Cpap1-a; cuticular protein analogous to peritrophins 1-A
isotig09643	74	16	TRUE	hypothetical protein
isotig08713	19	277	TRUE	VAMP-associated protein, putative
isotig13192	62	467	TRUE	molecular chaperone HtpG
isotig11921	48	1	TRUE	hypothetical protein
isotig06957	45	0	TRUE	hypothetical protein
isotig02081	45	0	TRUE	hypothetical protein
isotig16478	45	0	TRUE	hypothetical protein
isotig19528	0	149	TRUE	ubiquitin-conjugating enzyme E2 A
isotig00653	0	149	TRUE	hypothetical protein
isotig00377	0	149	TRUE	conserved hypothetical protein
isotig08408	0	149	TRUE	Tekt4; tektin 4
isotig03564	0	149	TRUE	hypothetical protein
isotig02546	0	149	TRUE	hypothetical protein
isotig05653	0	149	TRUE	conserved hypothetical protein
isotig00667	0	149	TRUE	hypothetical protein
isotig05456	0	149	TRUE	hypothetical protein
isotig02107	0	149	TRUE	hypothetical protein
isotig04090	0	149	TRUE	hypothetical protein
isotig01114	80	21	TRUE	alkaline phosphatase
isotig08677	76	18	TRUE	valyl-tRNA synthetase
isotig00359	827	1193	TRUE	hypothetical protein
isotig04697	58	6	TRUE	conserved hypothetical protein
isotig04700	58	6	TRUE	conserved hypothetical protein
isotig05654	0	148	TRUE	hypothetical protein
isotig05646	0	148	TRUE	hypothetical protein
isotig04699	52	3	TRUE	conserved hypothetical protein
isotig04702	52	3	TRUE	conserved hypothetical protein
isotig07250	52	3	TRUE	Cpap1-a; cuticular protein analogous to peritrophins 1-A
isotig06239	52	3	TRUE	echinoid
contig03591	167	114	TRUE	creatine kinase
isotig05897	93	33	TRUE	hypothetical protein
isotig08487	94	34	TRUE	V-type H+-transporting ATPase subunit G
isotig04005	9	216	TRUE	hypothetical protein
isotig04002	9	216	TRUE	hypothetical protein
isotig00373	0	146	TRUE	conserved hypothetical protein
isotig02485	0	146	TRUE	hypothetical protein
isotig02490	0	146	TRUE	hypothetical protein
isotig02492	0	146	TRUE	hypothetical protein
isotig02494	0	146	TRUE	hypothetical protein
isotig01262	0	146	TRUE	hypothetical protein
isotig01261	0	146	TRUE	hypothetical protein
isotig01668	0	146	TRUE	clec-178; C-type LECtin
isotig06261	0	147	TRUE	barrier-to-autointegration factor B
isotig12687	0	147	TRUE	conserved hypothetical protein
isotig02491	0	147	TRUE	hypothetical protein
isotig01263	0	147	TRUE	hypothetical protein
isotig02083	44	0	TRUE	hypothetical protein
isotig02084	44	0	TRUE	hypothetical protein
isotig09657	44	0	TRUE	TAP1 protein
isotig02075	44	0	TRUE	hypothetical protein
isotig04716	145	88	TRUE	obstractor B
isotig00559	60	453	TRUE	small subunit ribosomal protein S17e
isotig00554	60	453	TRUE	small subunit ribosomal protein S17e
isotig02296	5	189	TRUE	hypothetical protein
isotig00555	28	315	TRUE	beta-glucan recognition protein
isotig00561	28	315	TRUE	beta-glucan recognition protein
isotig01785	4	182	TRUE	Fc receptor, IgE, low affinity II
isotig01794	4	182	TRUE	Fc receptor, IgE, low affinity II
isotig01793	4	182	TRUE	Fc receptor, IgE, low affinity II
isotig01791	4	182	TRUE	Fc receptor, IgE, low affinity II
isotig04606	46	394	TRUE	conserved hypothetical protein
isotig09921	0	145	TRUE	hypothetical protein
isotig00652	0	145	TRUE	hypothetical protein
isotig03568	0	145	TRUE	hypothetical protein
isotig09476	0	145	TRUE	hypothetical protein
isotig02112	0	145	TRUE	hypothetical protein
isotig04911	0	145	TRUE	conserved hypothetical protein
isotig00668	0	145	TRUE	hypothetical protein
isotig01666	0	145	TRUE	clec-178; C-type LECtin
isotig04909	0	145	TRUE	conserved hypothetical protein
isotig05327	0	145	TRUE	hypothetical protein
isotig05328	0	145	TRUE	hypothetical protein
isotig03576	65	11	TRUE	BCS-6
isotig06238	55	5	TRUE	echinoid
isotig00569	5	187	TRUE	Gram-negative bacteria binding protein 1
isotig07247	51	3	TRUE	Cpap1-a; cuticular protein analogous to peritrophins 1-A
isotig04719	145	90	TRUE	obstractor B
isotig05295	0	143	TRUE	angptl6; angiopoietin-like 6
isotig00651	0	143	TRUE	hypothetical protein
isotig00636	0	143	TRUE	hypothetical protein
contig03271	0	143	TRUE	hemelipoglycoprotein precursor, putative
isotig06028	0	143	TRUE	testis-specific serine kinase
isotig09944	0	143	TRUE	conserved hypothetical protein
isotig09477	0	144	TRUE	hypothetical protein
isotig05651	0	144	TRUE	hypothetical protein
isotig00392	0	144	TRUE	conserved hypothetical protein
isotig04089	0	144	TRUE	hypothetical protein
isotig06329	3	171	TRUE	CLCA family member 1, chloride channel regulator
isotig11920	46	1	TRUE	hypothetical protein
isotig02077	43	0	TRUE	hypothetical protein
isotig02087	43	0	TRUE	hypothetical protein
isotig05741	0	142	TRUE	FAD-dependent oxidoreductase domain containing 2-like
isotig05738	0	142	TRUE	FAD-dependent oxidoreductase domain containing 2-like
isotig05736	0	142	TRUE	FAD-dependent oxidoreductase domain containing 2-like
isotig00665	0	142	TRUE	hypothetical protein
isotig00698	0	142	TRUE	hypothetical protein
isotig00885	0	142	TRUE	WDR16; WD repeat domain 16
isotig00649	0	142	TRUE	hypothetical protein
isotig00678	0	142	TRUE	hypothetical protein
isotig08397	18	261	TRUE	farnesoic acid o-methyltransferase-like isoform 1 protein
isotig03578	68	14	TRUE	BCS-6
isotig02292	7	197	TRUE	hypothetical protein
isotig06237	50	3	TRUE	echinoid
isotig07248	50	3	TRUE	Cpap1-a; cuticular protein analogous to peritrophins 1-A
isotig04711	52	4	TRUE	conserved hypothetical protein
isotig00552	60	446	TRUE	small subunit ribosomal protein S17e
isotig00553	60	446	TRUE	small subunit ribosomal protein S17e
isotig00562	60	446	TRUE	small subunit ribosomal protein S17e
isotig00557	60	446	TRUE	small subunit ribosomal protein S17e
isotig02055	0	141	TRUE	DKEY-83F18.4; novel protein containing lectin C-type domains
isotig00878	0	141	TRUE	WDR16; WD repeat domain 16
isotig00682	0	141	TRUE	hypothetical protein
isotig02060	0	141	TRUE	DKEY-83F18.4; novel protein containing lectin C-type domains
isotig00662	0	141	TRUE	hypothetical protein
isotig02104	0	141	TRUE	hypothetical protein
isotig00883	0	141	TRUE	WDR16; WD repeat domain 16
isotig06330	3	168	TRUE	CLCA family member 1, chloride channel regulator
isotig12616	3	168	TRUE	hypothetical protein
isotig12617	3	168	TRUE	hypothetical protein
isotig01789	4	176	TRUE	hypothetical protein
isotig01787	4	176	TRUE	hypothetical protein
isotig02080	42	0	TRUE	hypothetical protein
isotig01107	70	16	TRUE	conserved hypothetical protein
isotig01110	70	16	TRUE	conserved hypothetical protein
isotig19222	0	139	TRUE	hypothetical protein
isotig00650	0	139	TRUE	hypothetical protein
isotig00375	0	139	TRUE	conserved hypothetical protein
isotig00891	0	139	TRUE	hypothetical protein
isotig03569	0	139	TRUE	hypothetical protein
isotig00637	0	139	TRUE	hypothetical protein
isotig05300	0	139	TRUE	angptl6; angiopoietin-like 6
isotig23155	0	139	TRUE	Sjogrens syndrome nuclear autoantigen 1
isotig11782	0	139	TRUE	SpAN protein
isotig00880	0	139	TRUE	WDR16; WD repeat domain 16
isotig00882	0	139	TRUE	WDR16; WD repeat domain 16
isotig00889	0	139	TRUE	hypothetical protein
isotig04004	8	202	TRUE	hypothetical protein
isotig03577	63	11	TRUE	BCS-6
isotig06269	0	140	TRUE	hypothetical protein
isotig00879	0	140	TRUE	WDR16; WD repeat domain 16
isotig06440	0	140	TRUE	conserved hypothetical protein
isotig00890	0	140	TRUE	hypothetical protein
isotig07031	0	140	TRUE	conserved hypothetical protein
isotig07228	0	140	TRUE	Kelch-like protein 10
isotig00881	0	140	TRUE	WDR16; WD repeat domain 16
isotig09220	111	54	TRUE	sodium/potassium-transporting ATPase subunit alpha
isotig01781	5	182	TRUE	Fc receptor, IgE, low affinity II
isotig01782	5	182	TRUE	Fc receptor, IgE, low affinity II
isotig02299	5	182	TRUE	hypothetical protein
isotig01776	5	182	TRUE	Fc receptor, IgE, low affinity II
isotig01773	5	182	TRUE	Fc receptor, IgE, low affinity II
isotig09222	110	53	TRUE	sodium/potassium-transporting ATPase subunit alpha
isotig05919	47	2	TRUE	Muscle-specific protein 300
contig25730	53	5	TRUE	hypothetical protein
isotig00779	53	5	TRUE	hypothetical protein
isotig06236	53	5	TRUE	echinoid
isotig00892	0	138	TRUE	hypothetical protein
isotig00899	0	138	TRUE	WDR16; WD repeat domain 16
isotig20533	0	138	TRUE	hypothetical protein
isotig07340	0	138	TRUE	conserved hypothetical protein
isotig00664	0	138	TRUE	hypothetical protein
isotig00699	0	138	TRUE	hypothetical protein
isotig00884	0	138	TRUE	WDR16; WD repeat domain 16
isotig00887	0	138	TRUE	hypothetical protein
isotig00648	0	138	TRUE	hypothetical protein
isotig05457	0	138	TRUE	hypothetical protein
isotig03956	0	138	TRUE	creatine kinase
isotig00677	0	138	TRUE	hypothetical protein
isotig07741	58	8	TRUE	conserved hypothetical protein
isotig06570	97	580	TRUE	protein transport protein SEC61 subunit gamma and related proteins
isotig01659	49	3	TRUE	conserved hypothetical protein
isotig01100	72	18	TRUE	conserved hypothetical protein
isotig01105	72	18	TRUE	conserved hypothetical protein
isotig00570	5	180	TRUE	Gram-negative bacteria binding protein 1
isotig00560	5	180	TRUE	Gram-negative bacteria binding protein 1
isotig01106	73	19	TRUE	hypothetical protein
isotig01111	73	19	TRUE	hypothetical protein
isotig00314	1	147	TRUE	hypothetical protein
isotig09644	69	16	TRUE	hypothetical protein
isotig10294	44	1	TRUE	hypothetical protein
isotig10293	44	1	TRUE	hypothetical protein
isotig06441	0	136	TRUE	conserved hypothetical protein
isotig10054	0	136	TRUE	hypothetical protein
isotig07231	0	136	TRUE	Kelch-like protein 10
isotig00893	0	136	TRUE	WDR16; WD repeat domain 16
isotig00895	0	136	TRUE	hypothetical protein
isotig00638	0	136	TRUE	hypothetical protein
isotig00901	0	136	TRUE	WDR16; WD repeat domain 16
isotig00902	0	136	TRUE	WDR16; WD repeat domain 16
isotig00905	0	136	TRUE	hypothetical protein
isotig00644	0	136	TRUE	hypothetical protein
isotig03958	0	136	TRUE	creatine kinase
isotig07919	0	136	TRUE	hypothetical protein
isotig00374	0	137	TRUE	conserved hypothetical protein
isotig00683	0	137	TRUE	hypothetical protein
isotig00894	0	137	TRUE	hypothetical protein
isotig00663	0	137	TRUE	hypothetical protein
isotig10055	0	137	TRUE	hypothetical protein
isotig00900	0	137	TRUE	WDR16; WD repeat domain 16
isotig00903	0	137	TRUE	WDR16; WD repeat domain 16
isotig00886	0	137	TRUE	hypothetical protein
isotig00888	0	137	TRUE	WDR16; WD repeat domain 16
isotig08458	0	137	TRUE	hypothetical protein
isotig11707	62	11	TRUE	hypothetical protein
isotig04315	59	9	TRUE	Endoprotease FURIN
isotig02082	41	0	TRUE	hypothetical protein
isotig05382	41	0	TRUE	hypothetical protein
isotig01104	75	21	TRUE	alkaline phosphatase
isotig01098	75	21	TRUE	alkaline phosphatase
isotig02969	54	6	TRUE	conserved hypothetical protein
isotig00322	1	146	TRUE	hypothetical protein
isotig00684	0	135	TRUE	hypothetical protein
isotig00897	0	135	TRUE	WDR16; WD repeat domain 16
[truncated: 5,956 more rows]
