# Supplementary material for: Toward an Understanding of the Molecular Mechanisms of Barnacle Larval Settlement: A Comparative Transcriptomic Approach
Source: PLoS One. 2011 Jul 29;6(7):e22913. doi: 10.1371/journal.pone.0022913 (PMC3146488; doi:10.1371/journal.pone.0022913)
Supplement: Table S2 — List of genes more highly expressed in the larval stages than the adults based on barnacle transcriptome. (XLS) [file pone.0022913.s003.xls]

## Sheet: Sheet1
Table S2. List of genes more highly expressed in the larval stages than the adults based on barnacle transcriptome
Functions	Annotated Gene Name	Isotig Number (Gene ID)	Reads in Larvae	Reads in Adult
photoreceptor-related
	rhodopsin	isotig10291	201	4
	arrestin	isotig08780	16	7
	echinoid	isotig06236-06239	50~53	3~5
	phosrestin-1	isotig16168	117	1
	Hth; homothorax	isotig10098-10099	37~38	9
energy source
#	vitellogenin	isotigs6660-6665	1201~1221	63
	Atp5a1; ATP synthase	isotig08551-08552	471~546	337~362
cement protein
#	20kDa-cement protein	isotig06908-06911	18	1
#	20kDa-cement protein	isotig16872	10	0
neuro development-related
	agrin	isotig00773-00787	63~165	2~9
	amyloid precursor protein	isotig13453	74	11
	dystroglycan	isotig10255-100256	37	9
	collapsin response mediator protein	isotig9706-9707	29~35	9~10
	semaphorin 6	isotig12279-12280	6~11	0~1
	plexin A	isotig14702	6	0
	plexin B	isotig14978	6	0
	endothelin-converting enzyme-like 1	isotig09031-09033	66~70	6
	abhydrolase domain containing 14b	isotig08823-08824	93	10
	serpin peptidase inhibitor, clade A, member 3	isotig06414-06419	28~29	14~16
	Cpx; complexin	isotig17213	14	2
	lim domain binding protein	isotig17183	9	1
	synaptic vesicle-associated GTP-binding protein	isotig09592-09593	9~10	2~3
	Neuroglian CG1634-PA, isoform A	isotig12472	19	4
	synaptotagmin	isotig06538, isotig14256	14, 6	1, 0
	RGM domain family	isotig15295	8	0
receptor tyrosine kinases
#	Eph receptor tyrosine kinase	isotig14907	19	2
#	Tyrosine-protein kinase-like 7	F51RSDG03HDSIL, GBQDZ6L01BDPXW and GBQDZ6L01DI8ET
#	discoidin domain receptor	isotig 13163, isotig 13349	6, 6	2, 0
hormone receptors and related
#	Ecdysone receptor	isotig10717, isotig10718	5, 8	2, 2
	Ecdysoneless homolog (Drosophila)	isotig09075	42	18
	SGT1 protein homolog ecdysoneless	isotig09073	40	21
	Prohormone-4	isotig10713	22	3
#	E75; ecdysone-induced protein 75	isotig08528-08529	27	9
	nuclear hormone receptor ftz-f1 beta	isotig06882-06885	19~21	7~10
	prothoracicostatic peptide	isotig16329	10	2
	synaptotagmin	isotig06538, isotig14256	14, 6	1, 0
#	bursicon-like	F6924YJ02D1UMQ, F51RSDG03HFAME, F51RSDG03F2D3L
other receptors
#	mannose receptor, C type	isotig06249-06254, isotig10262, isotig10448, isotig16920	212~250, 27, 31, 22,24	1, 0, 2, 0, 3
#	cubilin	isotig07947, isotig07961-07963, isotig08999-09000	230, 24~27, 25~34	11, 0, 0
	cholinergic receptor, nicotinic	isotig12819	9	2
	transforming growth factor, beta receptor I	isotig17182	10	3
Wnt signaling related
	nemo like kinase	isotig14115	30	5
	transductin-like enhancer for split 1	isotig15985	19	2
	frizzled 10	isotig13341	11	0
glyco-related protein
	beta-hexosaminidase	isotig04329-4335	149~182	1
	alpha(1,3)fucosyltransferase	isotig14448	15	5
	O-linked N-acetylglucosamine transferase	isotig15247	13	1
heat shock proteins
	heat shock 70kDa protein 1/8	isotig00186-00189, isotig00190-00191	461~502	315~331
	heat shock protein 110kDa	isotig16020	28	14
	heat shock protein hsp21	isotig05194-05201	42~64	19~32
	lethal(2)essential for life protein-like protein	isotig16750	22	5
notch related
	jagged	isotig15301	11	0
	Notch	isotig12101	12	5
apoptosis, programmed cell death-related
	acheron	isotig06405-06407, isotig11722-11723	212~216, 141~148	43~44, 26~27
	bridging integrator	isotig5085-5096	32~58	19~21
	homeodomain interacting protein kinase	isotig16791	19	7
	ced-6	isotig13965	10	3
	DRAK1	isotig13093	6	0
	survivin	isotig12925	6	0
	autophagy-related protein 3	isotig13025	13	1
	programmed cell death-involved protein	isotig08108-08110	57~59	31~32
	heme binding protein 2	isotig07394-07397	24~25	15~16
proteases and related
	serine proteinase inhibitor	isotig17069	7	0
	zinc metalloprotease	isotig04295-04306	171~190	47~53
	A disintegrin and metalloproteinase	isotig07075-07079	50~58	0
	Endoprotease FURIN	isotig04308-04315	59~80	9~17
	endothelin-converting enzyme-like 1	isotig09031-09033	66~70	6
	meprin A metalloprotease, putative	isotig02331-02334	55~61	2
	tryptase	isotig05428-05435	28~34	1~2
	secreted serine protease, putative	isotig16886	12	1
	dipeptidyl-peptidase 4	isotig12273-12274	14	1
	CLIP-domain serine protease	isotig10097, isotig11676	35, 36	2, 4
cell-cell interaction, adhesion
	innexin	isotig11350, isotig12722	480, 229	201, 61
	kakapo	isotig10620	55	11
	annexin x	isotig06563-06568	32~40	10~13
	fasciclin	isotig10805-10806	34~41	16~17
	talin	isotig16523	29	9
	vinculin	isotig07880, isotig07882-07883	9~13	1~2
	PTK2 protein tyrosine kinase 2	isotig09358	11	4
	mucin 1 precursor	isotig04550-04559	46~62	0
	Neuroglian CG1634-PA, isoform A	isotig12472	19	4
modulation of cell shape, endocytosis, segmentation and migration
	filamin	isotig08122-08124	88~90	6~7
	jitterbug CG30092-PD, isoform D	isotig16001	18	0
	eph receptor tyrosine kinase	isotig14907	19	2
	cubilin	isotig07947, isotig07961-07963, isotig08999-09000	230, 24~27, 25~34	11, 0, 0
	transcription factor CP2	isotig07784-07791, isotig16621	68~69, 21	0~1, 0
	epsin	isotig06800	8	1
	PAN1; Pan1p	isotig12246	14	0
	odd-skipped	isotig12178-12179	20~25	9~12
	synaptotagmin	isotig06538, isotig14256	14, 6	1, 0
	spectrin alpha	isotig14326, isotig17040	13, 25	1, 8
	granulin	isotig06219-06221	12~14	4
	toll	isotig14142	10	1
	Ptc; patched	isotig13379	8	0
	rhophilin-2	isotig14006	12	3
transporters
	solute carrier family 25	isotig15528	163	21
	TAP1 protein	isotig09657	44	0
transcription regulators
	activating transcription factor 4	isotig00923-01020	116~120	43~102
	zinc finger protein 512B	isotig06640-06643	62~78	1
	histone H1/5	isotig08185-08188	51-57	11~12
	transcription factor CP2	isotig07784-07791, isotig16621	68~69	0~1
	signal transducer and activator of transcription	isotig11820-11821	24, 27	16, 13
shell formation
	carbonic anhydrase	isotig10016-10017	39~40	19
	carbonic anhydrase	isotig13137	16	4
chitin-related
	dumpy CG33196-PB	isotig10001	131	17
	obstractor B	isotig04712-04717	145~175	86~98
	acidic mammalian chitinase	isotig10205-10206	56, 56	3, 3
	brain chitinase and chia	isotig08698, isotig08700	28, 28	6, 6
	chitin synthase	isotig09174, isotig09176	18, 19	2, 2
	cuticular protein analogous to peritrophins 3-D1	isotig06373-06378	50~58	1
	cuticular protein analogous to peritrophins 1-A	isotig07247-07250	50~53	3
	peritrophin 1	isotig14420	6	0
#	selected genes for further expression analyses
