# Supplementary material for: Toward an Understanding of the Molecular Mechanisms of Barnacle Larval Settlement: A Comparative Transcriptomic Approach
Source: PLoS One. 2011 Jul 29;6(7):e22913. doi: 10.1371/journal.pone.0022913 (PMC3146488; doi:10.1371/journal.pone.0022913)
Supplement: Table S3 — List of putative bacterial genes. (XLS) [file pone.0022913.s004.xls]

## Sheet: Bar_total_contamination.txt
isotig01617	gb|ABJ03470.1|	conserved hypothetical protein	Escherichia coli APEC O1	9e-75
isotig01618	gb|ABJ03470.1|	conserved hypothetical protein	Escherichia coli APEC O1	9e-75
isotig01619	gb|ABJ03470.1|	conserved hypothetical protein	Escherichia coli APEC O1	9e-75
isotig01620	gb|ABJ03470.1|	conserved hypothetical protein	Escherichia coli APEC O1	9e-75
isotig01621	gb|ABJ03470.1|	conserved hypothetical protein	Escherichia coli APEC O1	1e-74
isotig01622	gb|ABJ03470.1|	conserved hypothetical protein	Escherichia coli APEC O1	6e-86
isotig01623	gb|ABJ03470.1|	conserved hypothetical protein	Escherichia coli APEC O1	8e-72
isotig01624	gb|ABJ03470.1|	conserved hypothetical protein	Escherichia coli APEC O1	2e-82
isotig01625	gb|ABJ03470.1|	conserved hypothetical protein	Escherichia coli APEC O1	8e-72
isotig01626	gb|ABJ03470.1|	conserved hypothetical protein	Escherichia coli APEC O1	6e-86
isotig01627	gb|ABJ03470.1|	conserved hypothetical protein	Escherichia coli APEC O1	2e-82
isotig01628	gb|ABJ03470.1|	conserved hypothetical protein	Escherichia coli APEC O1	2e-82
isotig01629	gb|ABJ03470.1|	conserved hypothetical protein	Escherichia coli APEC O1	8e-72
isotig01630	gb|ABJ03470.1|	conserved hypothetical protein	Escherichia coli APEC O1	6e-86
isotig01631	gb|ABJ03470.1|	conserved hypothetical protein	Escherichia coli APEC O1	6e-86
isotig01632	gb|ABJ03470.1|	conserved hypothetical protein	Escherichia coli APEC O1	2e-82
isotig01633	gb|ABJ03470.1|	conserved hypothetical protein	Escherichia coli APEC O1	8e-72
isotig01634	gb|ABJ03470.1|	conserved hypothetical protein	Escherichia coli APEC O1	1e-74
isotig01635	gb|ABJ03470.1|	conserved hypothetical protein	Escherichia coli APEC O1	6e-86
isotig01636	gb|ABJ03470.1|	conserved hypothetical protein	Escherichia coli APEC O1	8e-72
isotig01637	gb|ABJ03470.1|	conserved hypothetical protein	Escherichia coli APEC O1	2e-82
isotig01638	gb|ABJ03470.1|	conserved hypothetical protein	Escherichia coli APEC O1	6e-86
isotig01639	gb|ABJ03470.1|	conserved hypothetical protein	Escherichia coli APEC O1	2e-82
isotig01640	gb|ABJ03470.1|	conserved hypothetical protein	Escherichia coli APEC O1	8e-72
isotig01641	dbj|BAD04335.1|	conserved hypothetical protein	Onion yellows phytoplasma OY-M	3e-41
isotig01642	dbj|BAD04335.1|	conserved hypothetical protein	Onion yellows phytoplasma OY-M	3e-41
isotig01643	gb|ABJ03470.1|	conserved hypothetical protein	Escherichia coli APEC O1	1e-74
isotig01644	dbj|BAD04335.1|	conserved hypothetical protein	Onion yellows phytoplasma OY-M	3e-41
isotig01645	gb|ABJ03470.1|	conserved hypothetical protein	Escherichia coli APEC O1	1e-74
isotig01646	dbj|BAD04335.1|	conserved hypothetical protein	Onion yellows phytoplasma OY-M	3e-41
isotig01647	dbj|BAD04335.1|	conserved hypothetical protein	Onion yellows phytoplasma OY-M	3e-41
isotig01648	dbj|BAD04335.1|	conserved hypothetical protein	Onion yellows phytoplasma OY-M	3e-41
isotig01649	gb|ABJ03470.1|	conserved hypothetical protein	Escherichia coli APEC O1	5e-86
isotig01650	gb|ABJ03470.1|	conserved hypothetical protein	Escherichia coli APEC O1	6e-72
isotig01651	gb|ABJ03470.1|	conserved hypothetical protein	Escherichia coli APEC O1	1e-82
isotig01652	gb|ABJ03470.1|	conserved hypothetical protein	Escherichia coli APEC O1	3e-86
isotig01653	gb|ABJ03470.1|	conserved hypothetical protein	Escherichia coli APEC O1	4e-72
isotig01654	gb|ABJ03470.1|	conserved hypothetical protein	Escherichia coli APEC O1	1e-82
isotig01655	dbj|BAD04335.1|	conserved hypothetical protein	Onion yellows phytoplasma OY-M	2e-41
isotig01656	dbj|BAD04335.1|	conserved hypothetical protein	Onion yellows phytoplasma OY-M	2e-41
isotig01657	ref|YP_001949470.1|	hypothetical protein BMULJ_05092	Burkholderia multivorans ATCC 17616]	4e-34
isotig01658	ref|YP_001949470.1|	hypothetical protein BMULJ_05092	Burkholderia multivorans ATCC 17616]	4e-34
isotig01659	ref|YP_001949470.1|	hypothetical protein BMULJ_05092	Burkholderia multivorans ATCC 17616]	4e-34
isotig01660	gb|ABM53544.1|	conserved hypothetical protein	uncultured beta proteobacterium CBNPD1 BAC clone 578	2e-19
isotig01661	ref|ZP_04543210.1|	conserved hypothetical protein	Bacteroides sp. D1	1e-23
isotig05483	gb|AEA52584.1|	conserved protein	Lactobacillus casei LC2W	8e-23
isotig05484	gb|AEA52584.1|	conserved protein	Lactobacillus casei LC2W	8e-23
isotig05485	emb|CAJ30045.1|	conserved hypothetical protein	Magnetospirillum gryphiswaldense MSR-1	1e-48
isotig05486	emb|CAJ30045.1|	conserved hypothetical protein	Magnetospirillum gryphiswaldense MSR-1	9e-29
isotig05487	emb|CAJ30045.1|	conserved hypothetical protein	Magnetospirillum gryphiswaldense MSR-1	1e-48
isotig05488	emb|CAJ30045.1|	conserved hypothetical protein	Magnetospirillum gryphiswaldense MSR-1	9e-29
isotig05489	emb|CAJ30045.1|	conserved hypothetical protein	Magnetospirillum gryphiswaldense MSR-1	1e-35
isotig05490	emb|CAJ30045.1|	conserved hypothetical protein	Magnetospirillum gryphiswaldense MSR-1	8e-38
isotig05491	emb|CAJ30045.1|	conserved hypothetical protein	Magnetospirillum gryphiswaldense MSR-1	3e-43
isotig06055	ref|ZP_07172160.1|	hypothetical protein HMPREF9553_00243	Escherichia coli MS 200-1	1e-14
isotig06056	ref|ZP_07172160.1|	hypothetical protein HMPREF9553_00243	Escherichia coli MS 200-1	1e-33
isotig06057	ref|ZP_06078053.1|	LOW QUALITY PROTEIN: conserved hypothetical protein	Bacteroides sp. 2_1_33B	7e-33
isotig06058	ref|ZP_08244251.1|	Hypothetical protein APO_2582	Acetobacter pomorum DM001	5e-35
isotig06059	ref|ZP_01772659.1|	Hypothetical protein COLAER_01671	Collinsella aerofaciens ATCC 25986	3e-29
isotig06903	emb|CAJ30045.1|	conserved hypothetical protein	Magnetospirillum gryphiswaldense MSR-1	3e-09
isotig10143	ref|ZP_02443386.1|	hypothetical protein ANACOL_02699	Anaerotruncus colihominis DSM 17241	1e-48
isotig10144	emb|CAJ30047.1|	conserved hypothetical protein	Magnetospirillum gryphiswaldense MSR-1	2e-37
isotig11340	emb|CBA31926.1|	hypothetical protein Csp_D29560	Curvibacter putative symbiont of Hydra magnipapillata	9e-40
isotig11341	emb|CAJ30045.1|	conserved hypothetical protein	Magnetospirillum gryphiswaldense MSR-1	9e-25
isotig13785	ref|ZP_01679079.1|	conserved hypothetical protein	Vibrio cholerae 2740-80	3e-06
isotig15056	gb|ADI18109.1|	hypothetical protein	uncultured Acidobacteriales bacterium HF0200_23L05	5e-14
isotig15479	gb|EFT50296.1|	hypothetical protein HMPREF9565_01483	Propionibacterium acnes HL053PA2	2e-07
isotig16317	emb|CAJ30045.1|	conserved hypothetical protein	Magnetospirillum gryphiswaldense MSR-1	6e-28
isotig16393	ref|ZP_01679079.1|	conserved hypothetical protein	Vibrio cholerae 2740-80	1e-16
isotig18267	emb|CAJ30045.1|	conserved hypothetical protein	Magnetospirillum gryphiswaldense MSR-1	5e-35
isotig21365	emb|CAJ30047.1|	conserved hypothetical protein	Magnetospirillum gryphiswaldense MSR-1	2e-32
GBQDZ6L01DXOY6	ref|ZP_07328744.1|	hypothetical protein AceceDRAFT_4092	Acetivibrio cellulolyticus CD2	6e-09
GBQDZ6L01DIZ76	gb|ADI18282.1|	hypothetical protein	uncultured Chromatiales bacterium HF0200_41F04	7e-07
GBQDZ6L01CFKC3	ref|ZP_05073093.1|	ribonucleoside-diphosphate reductase, adenosylcobalamin-dependent	Rhodobacteraceae bacterium HTCC2083	3e-17
GBQDZ6L01D2QU5	gb|ABP91180.1|	unknown protein	Streptococcus suis 98HAH33	2e-05
GBQDZ6L01D7JSI	ref|XP_002902721.1|	adenosylhomocysteinase	Phytophthora infestans T30-4	9e-40
GBQDZ6L01A32Z2	ref|ZP_02418533.1|	hypothetical protein ANACAC_01115	Anaerostipes caccae DSM 14662	1e-06
GBQDZ6L01B2X1Q	ref|YP_001680896.1|	hypothetical protein HM1_3125	Heliobacterium modesticaldum Ice1	1e-11
GBQDZ6L01A9JR3	ref|YP_001949471.1|	hypothetical protein BMULJ_05093	Burkholderia multivorans ATCC 17616	1e-12
GBQDZ6L01CBM8X	ref|YP_003600535.1|	hypothetical protein LCRIS_00063	Lactobacillus crispatus ST1	7e-18
GBQDZ6L01EPADX	gb|ADI18134.1|	hypothetical protein	uncultured Verrucomicrobiales bacterium HF0200_39L05	1e-08
GBQDZ6L01DPFAW	gb|ADI19586.1|	hypothetical protein	uncultured Acidobacteria bacterium HF0770_27F21	3e-10
GBQDZ6L01CSS47	gb|ABC25210.1|	conserved hypothetical protein	uncultured marine bacterium Ant4D3	8.5
GBQDZ6L01C4QMC	ref|YP_001680897.1|	hypothetical protein HM1_3126	Heliobacterium modesticaldum Ice1	0.001
GBQDZ6L01ED4V6	emb|CAJ30040.1|	hypothetical protein mgI380	Magnetospirillum gryphiswaldense MSR-1	3e-06
GBQDZ6L01D5OPR	ref|ZP_02420674.1|	hypothetical protein ANACAC_03315	Anaerostipes caccae DSM 14662	1e-14
GBQDZ6L01BN4G9	gb|AAV44205.1|	unknow protein	Oryza sativa Japonica Group	2e-35
GBQDZ6L01CHKYN	ref|ZP_01679079.1|	conserved hypothetical protein	Vibrio cholerae 2740-80	2e-11
GBQDZ6L01ETT4P	gb|ACN99803.1|	conserved hypothetical protein	Sulfurihydrogenibium azorense Az-Fu1	4e-19
GBQDZ6L01C8KRV	ref|ZP_01967363.1|	hypothetical protein RUMTOR_00910	Ruminococcus torques ATCC 27756	2e-18
GBQDZ6L01B95K1	ref|ZP_08232407.1|	TolA domain-containing protein	Actinomyces viscosus C505	9e-06
GBQDZ6L01EAO4B	emb|CAJ30040.1|	hypothetical protein mgI380	Magnetospirillum gryphiswaldense MSR-1	1e-07
GBQDZ6L01BRJSR	ref|ZP_07277655.1|	conserved hypothetical protein	Streptomyces sp. AA4	6e-30
GBQDZ6L01B3Q5V	gb|ADI17970.1|	hypothetical protein	uncultured Chloroflexi bacterium HF0200_09I09	0.0003
GBQDZ6L01CKDXH	ref|ZP_05839395.1|	conserved hypothetical protein	Brucella suis bv. 4 str. 40	2e-10
GBQDZ6L01EIENF	gb|ADI17460.1|	hypothetical protein	uncultured beta proteobacterium HF0130_04F21	1e-23
GBQDZ6L01CK8IK	emb|CAJ30046.1|	hypothetical protein mgI388	Magnetospirillum gryphiswaldense MSR-1	3e-07
GBQDZ6L01CQ04H	gb|ADI18288.1|	hypothetical protein	uncultured Chromatiales bacterium HF0200_41F04	1.3
GBQDZ6L01DGQCW	gb|ADI19586.1|	hypothetical protein	uncultured Acidobacteria bacterium HF0770_27F21	6e-09
GBQDZ6L01ER741	gb|AAN44146.1|	orf, partial conserved hypothetical protein	Shigella flexneri 2a str. 301	1e-11
GBQDZ6L01C7G41	gb|EGB30425.1|	hypothetical protein ERCG_04613	Escherichia coli E1520	6e-07
GBQDZ6L01AHL7F	gb|ADI16883.1|	hypothetical protein	uncultured gamma proteobacterium HF0010_16J05	1e-07
GBQDZ6L01D71V7	ref|ZP_08244250.1|	hypothetical Protein APO_2581	Acetobacter pomorum DM001	4e-07
GBQDZ6L01AXRUQ	gb|EGB36120.1|	hypothetical protein ERDG_03433	Escherichia coli E482	1e-06
GBQDZ6L01DY0JA	ref|ZP_04020761.1|	conserved hypothetical protein	Lactobacillus acidophilus ATCC 4786	1e-07
GBQDZ6L01B4VZ4	ref|ZP_02038208.1|	hypothetical protein BACCAP_03832	Bacteroides capillosus ATCC 29799	2.9
GBQDZ6L01E17VS	gb|EFS79588.1|	hypothetical protein HMPREF9597_01137	Propionibacterium acnes	7e-18
GBQDZ6L01B3NG0	YP_001970666.1|	S-adenosyl-L-homocysteine hydrolase	Stenotrophomonas maltophilia K279a	6e-06
GBQDZ6L01B2OK6	gb|AAN44146.1|	orf, partial conserved hypothetical protein	Shigella flexneri 2a str. 301	4e-05
GBQDZ6L01AEM2N	ref|YP_002730924.1|	hypothetical protein PERMA_1141	Persephonella marina EX-H1	3e-11
GBQDZ6L01BWMM4	ref|ZP_04855038.1|	conserved hypothetical protein	Paenibacillus sp. oral taxon 786 str. D14	1e-08
GBQDZ6L01CDV8F	emb|CBA31932.1|	hypothetical protein Csp_D29590	Curvibacter putative symbiont of Hydra magnipapillata	0.0004
GBQDZ6L01DKZIT	ref|ZP_01967363.1|	hypothetical protein RUMTOR_00910	Ruminococcus torques ATCC 27756	6e-22
GBQDZ6L01DVX47	emb|CAJ55200.1|	Unknown	Lawsonia intracellularis PHE/MN1-00	1e-12
F51RSDG03GX38T	ref|ZP_06571240.1|	hypothetical protein CIT292_08808	Citrobacter youngae ATCC 29220	1e-05
F51RSDG03GR8KZ	emb|CAJ30040.1|	hypothetical protein mgI380	Magnetospirillum gryphiswaldense MSR-1	0.0002
F51RSDG03HDZQP	ref|ZP_06708234.1|	preprotein translocase, SecA subunit	Streptomyces sp. e14	6e-64
F51RSDG03HKD3I	ref|YP_432932.1|	malate synthase G	Hahella chejuensis KCTC 2396	2e-21
F51RSDG03HFXW9	ref|ZP_07611793.1|	conserved hypothetical protein	Streptomyces violaceusniger Tu 4113	3e-25
F51RSDG03F2GZ1	ref|ZP_08233496.1|	TolA domain-containing protein	Actinomyces viscosus C505	0.0007
F51RSDG03FRPZW	ref|ZP_06923083.1|	conserved hypothetical protein	Lactobacillus jensenii JV-V16	1e-32
F51RSDG03F5IQS	ref|ZP_06424012.1|	LOW QUALITY PROTEIN: conserved hypothetical protein	Prevotella sp. oral taxon 317 str. F0108	2e-07
F51RSDG03GA5I2	ref|ZP_07611793.1|	conserved hypothetical protein	Streptomyces violaceusniger Tu 4113	3e-25
F51RSDG03FM1G3	gb|ACX41513.1|	formate dehydrogenase, alpha subunit	Escherichia coli DH1	3e-56
F51RSDG03GCX50	ref|ZP_07689034.1|	transporter, monovalent cation:proton antiporter-2 family protein	Escherichia coli MS 145-7	2e-29
F51RSDG03HBSH6	ref|ZP_07611793.1|	conserved hypothetical protein	Streptomyces violaceusniger Tu 4113	3e-25
F51RSDG03GQK82	ref|ZP_07611793.1|	conserved hypothetical protein	Streptomyces violaceusniger Tu 4113	7e-23
F51RSDG03HGDQA	gb|ADI19371.1|	hypothetical protein	uncultured Spirochaetales bacterium HF0500_06B09	0.053
F51RSDG03HCDM6	ref|ZP_02068757.1|	hypothetical protein BACUNI_00157	Bacteroides uniformis ATCC 8492	1.5
F51RSDG03HI2E6	gb|EGB78672.1|	transporter, monovalent cation:proton antiporter-2 family protein	Escherichia coli MS 57-2	2e-31
F51RSDG03GOS9O	ref|ZP_04020761.1|	conserved hypothetical protein	Lactobacillus acidophilus ATCC 4796	0.001
F51RSDG03HKVZR	gb|ABM53544.1|	conserved hypothetical protein	uncultured beta proteobacterium CBNPD1 BAC clone 578	9e-13
F51RSDG03GT5XD	gb|ACX41513.1|	formate dehydrogenase, alpha subunit	Escherichia coli DH1	1e-52
F51RSDG03F44L2	ref|YP_001949470.1|	hypothetical protein BMULJ_05092	Burkholderia multivorans ATCC 17616	6e-11
F51RSDG03GGQM7	ref|ZP_01951366.1|	conserved hypothetical protein	Vibrio cholerae 1587	1e-06
F51RSDG03FM08E	gb|AAN44146.1|	orf, partial conserved hypothetical protein	Shigella flexneri 2a str. 301	2e-08
F51RSDG03G369C	ref|YP_004135972.1|	cell wall-associated hydrolase	Haemophilus influenzae F3031	1e-05
F51RSDG03HEXZV	ref|ZP_02024828.1|	hypothetical protein EUBVEN_00032	Eubacterium ventriosum ATCC 27560	2e-05
F51RSDG03FVQV0	ref|ZP_04020761.1|	conserved hypothetical protein	Lactobacillus acidophilus ATCC 4796	0.004
F51RSDG03HG52H	gb|ADI19586.1|	hypothetical protein	uncultured Acidobacteria bacterium HF0770_27F21	2e-07
F6924YJ02D93HP	ref|ZP_08361038.1|	hypothetical protein NOR51B_1956	gamma proteobacterium NOR51-B	0.011
F6924YJ02D48KH	ref|ZP_08361038.1|	conserved hypothetical protein	Escherichia coli TA206	0.0003
F6924YJ02DP0KJ	ref|ZP_06646547.1|	conserved hypothetical protein	Erysipelotrichaceae bacterium 5_2_54FAA	0.004
F6924YJ02EOI1O	ref|ZP_04532941.1|	conserved hypothetical protein	Escherichia sp. 3_2_53FAA	5e-24
F6924YJ02ERNGP	ref|ZP_04020761.1|	conserved hypothetical protein	Lactobacillus acidophilus ATCC 4796	0.34
F6924YJ02EIFYY	gb|ADI18282.1|	hypothetical protein	uncultured Chromatiales bacterium HF0200_41F04	2e-18
F6924YJ02D1P51	emb|CAJ30045.1|	conserved hypothetical protein	Magnetospirillum gryphiswaldense MSR-1	3e-24
F6924YJ02DO58L	ref|ZP_06646547.1|	conserved hypothetical protein	Erysipelotrichaceae bacterium 5_2_54FAA	0.004
F6924YJ02DDSKY	gb|ADI17935.1|	hypothetical protein	uncultured Desulfobacterales bacterium HF0200_07G10	2e-13
F6924YJ02DSBSZ	ref|ZP_06187877.1|	conserved hypothetical protein	Legionella longbeachae D-4968	1e-05
F6924YJ02EOJT1	ref|ZP_07053941.1|	pG1 protein	Listeria grayi DSM 20601	7e-15
F6924YJ02EIQPV	ref|ZP_05718698.1|	hypothetical protein VMD_37440	Vibrio mimicus VM573	7e-18
F6924YJ02ERA95	gb|ADI19586.1|	hypothetical protein	uncultured Acidobacteria bacterium HF0770_27F21	2e-07
F6924YJ02ESLP6	ref|YP_001680918.1|	hypothetical protein HM1_3149	Heliobacterium modesticaldum Ice1	1e-19
F6924YJ02DXAL5	gb|ADI16715.1|	hypothetical protein	uncultured gamma proteobacterium HF0010_05D02	3e-20
F6924YJ02DD8TA	ref|ZP_01679079.1|	conserved hypothetical protein	Vibrio cholerae 2740-80	8e-11
F6924YJ02DXX7K	gb|AAN44146.1|	orf, partial conserved hypothetical protein	Shigella flexneri 2a str. 301	4e-08
F6924YJ02C6ALD	gb|AAX64155.1|	hypothetical protein SCH_0249	Salmonella enterica subsp. enterica serovar Choleraesuis str. SC-B67	1e-24
F6924YJ02EF09K	ref|ZP_08244250.1|	Hypothetical Protein APO_2581	Acetobacter pomorum DM001	0.75
F6924YJ02D21ZM	gb|ADI17229.1|	hypothetical protein	uncultured alpha proteobacterium HF0070_14E07	1e-10
F6924YJ02D9WAX	gb|ADI17229.1|	hypothetical protein	uncultured alpha proteobacterium HF0070_14E07	3e-12
F6924YJ02D0RSB	ref|YP_001680918.1|	hypothetical protein HM1_3149	Heliobacterium modesticaldum Ice1	7e-20
F6924YJ02EFCDF	gb|EGB36120.1|	hypothetical protein ERDG_03433	Escherichia coli E482	1e-05
F6924YJ02DHUSK	ref|ZP_01679079.1|	conserved hypothetical protein	Vibrio cholerae 2740-80	5e-22
F6924YJ02ES347	emb|CAJ30040.1|	hypothetical protein mgI380	Magnetospirillum gryphiswaldense MSR-1	0.002
F6924YJ02C8NFL	gb|AAX64155.1	hypothetical protein SCH_0249	Salmonella enterica subsp. enterica serovar Choleraesuis str. SC-B67]	9e-21
